# Supplementary material for: Genome-wide epitope mapping across multiple host species reveals significant diversity in antibody responses to Coxiella burnetii vaccination and infection
Source: Front Immunol. 2023 Oct 26;14:1257722. doi: 10.3389/fimmu.2023.1257722 (PMC10637584; doi:10.3389/fimmu.2023.1257722)
Supplement: Supplementary file 4 [file DataSheet_1.xlsx]

## Sheet: Sheet1
Supplementary Data 1
Open Reading Frame	Length (AA*)	Domain start (AA* No.)	Domain end (AA* No.)	TMHMM2.0 Localization	Species	Treatment	Frequency	Count	Coverage		*AA = animo acid
CBU_0001	451	1	451	extracellular	BOVINE	NEG	0.3	1	0.3
CBU_0002	369	1	369	extracellular	BOVINE	NEG	0.5	1	0.5
CBU_0003	357	1	357	extracellular	BOVINE	NEG	0.4	1	0.4
CBU_0004	810	1	810	extracellular	BOVINE	NEG	0.9	2	1.8
CBU_0006	364	1	364	extracellular	BOVINE	NEG	0.4	2.5	1
CBU_0009	477	1	477	extracellular	BOVINE	NEG	0.6	1	0.6
CBU_0010	272	1	272	extracellular	BOVINE	NEG	0.7	1	0.7
CBU_0012	269	1	269	extracellular	BOVINE	NEG	0.6	2	1.2
CBU_0014	417	202	213	intracellular	BOVINE	NEG	0.1	1	0.1
CBU_0014	417	214	233	TMhelix	BOVINE	NEG	0.1	1	0.1
CBU_0015	238	1	238	extracellular	BOVINE	NEG	0.6	1	0.6
CBU_0016	273	1	273	extracellular	BOVINE	NEG	0.3	1	0.3
CBU_0017	241	1	241	extracellular	BOVINE	NEG	0.2	1	0.2
CBU_0018	147	1	147	extracellular	BOVINE	NEG	0.1	1	0.1
CBU_0021	809	1	809	extracellular	BOVINE	NEG	0.7	3	2.1
CBU_0022	269	1	269	extracellular	BOVINE	NEG	0.7	2	1.4
CBU_0024	68	1	68	extracellular	BOVINE	NEG	0.2	1	0.2
CBU_0026	220	1	220	extracellular	BOVINE	NEG	0.5	1	0.5
CBU_0027	296	141	296	intracellular	BOVINE	NEG	0.3	1	0.3
CBU_0027a	577	1	577	extracellular	BOVINE	NEG	0.6	1.5	0.9
CBU_0029	232	1	232	extracellular	BOVINE	NEG	0.1	1	0.1
CBU_0030	395	1	353	extracellular	BOVINE	NEG	0.6	1.5	0.9
CBU_0030	395	354	376	TMhelix	BOVINE	NEG	0.1	1	0.1
CBU_0031	312	1	312	extracellular	BOVINE	NEG	0.7	1	0.7
CBU_0033	233	1	233	extracellular	BOVINE	NEG	0.1	1	0.1
CBU_0034	86	1	86	extracellular	BOVINE	NEG	0.2	1	0.2
CBU_0035	424	1	424	extracellular	BOVINE	NEG	0.6	1	0.6
CBU_0036	159	1	159	extracellular	BOVINE	NEG	0.1	1	0.1
CBU_0037	205	1	205	extracellular	BOVINE	NEG	0.2	1	0.2
CBU_0038	327	1	327	extracellular	BOVINE	NEG	0.4	2	0.8
CBU_0039	677	1	677	extracellular	BOVINE	NEG	0.6	2.5	1.5
CBU_0040	364	1	364	extracellular	BOVINE	NEG	0.4	2.5	1
CBU_0041	710	1	710	extracellular	BOVINE	NEG	0.7	2	1.4
CBU_0042	354	1	354	extracellular	BOVINE	NEG	0.6	1	0.6
CBU_0044	251	1	251	extracellular	BOVINE	NEG	0.2	1	0.2
CBU_0045	186	1	186	extracellular	BOVINE	NEG	0.1	1	0.1
CBU_0045a	379	323	348	extracellular	BOVINE	NEG	0.1	1	0.1
CBU_0045a	379	50	185	extracellular	BOVINE	NEG	0.3	1	0.3
CBU_0045a	379	349	371	TMhelix	BOVINE	NEG	0.1	1	0.1
CBU_0045b	309	1	309	extracellular	BOVINE	NEG	0.5	1	0.5
CBU_0048	332	1	332	extracellular	BOVINE	NEG	0.3	1	0.3
CBU_0049	436	1	204	intracellular	BOVINE	NEG	0.1	1	0.1
CBU_0049	436	228	436	extracellular	BOVINE	NEG	0.2	2	0.4
CBU_0050	200	1	200	extracellular	BOVINE	NEG	0.3	1	0.3
CBU_0051	194	1	194	extracellular	BOVINE	NEG	0.1	1	0.1
CBU_0053	249	1	249	extracellular	BOVINE	NEG	0.2	1	0.2
CBU_0054	185	1	185	extracellular	BOVINE	NEG	0.1	1	0.1
CBU_0056	616	24	616	extracellular	BOVINE	NEG	0.4	2	0.8
CBU_0058	30	1	30	extracellular	BOVINE	NEG	0.1	1	0.1
CBU_0060a	119	1	119	extracellular	BOVINE	NEG	0.1	1	0.1
CBU_0060b	412	1	412	extracellular	BOVINE	NEG	0.6	4	2.4
CBU_0062	501	1	501	extracellular	BOVINE	NEG	0.7	4	2.8
CBU_0063	435	35	435	extracellular	BOVINE	NEG	0.7	1	0.7
CBU_0064	641	1	641	extracellular	BOVINE	NEG	0.5	2	1
CBU_0065	124	1	124	extracellular	BOVINE	NEG	0.1	1	0.1
CBU_0066	197	1	197	extracellular	BOVINE	NEG	0.5	2	1
CBU_0067	107	1	107	extracellular	BOVINE	NEG	0.2	1	0.2
CBU_0072	399	1	399	extracellular	BOVINE	NEG	0.8	4	3.2
CBU_0073	607	1	607	extracellular	BOVINE	NEG	0.9	3	2.7
CBU_0076	412	1	412	extracellular	BOVINE	NEG	0.8	2	1.6
CBU_0077	263	1	19	intracellular	BOVINE	NEG	0.1	1	0.1
CBU_0077	263	213	263	intracellular	BOVINE	NEG	0.3	1	0.3
CBU_0077	263	85	144	intracellular	BOVINE	NEG	0.1	1	0.1
CBU_0079	329	1	329	extracellular	BOVINE	NEG	0.8	1.5	1.2
CBU_0081	566	1	566	extracellular	BOVINE	NEG	0.7	4	2.8
CBU_0084	638	204	638	extracellular	BOVINE	NEG	0.6	1	0.6
CBU_0086	252	1	252	extracellular	BOVINE	NEG	0.2	1	0.2
CBU_0087	647	211	647	extracellular	BOVINE	NEG	0.6	1	0.6
CBU_0088a	271	33	271	intracellular	BOVINE	NEG	1	1	1
CBU_0089a	113	1	113	extracellular	BOVINE	NEG	0.3	1	0.3
CBU_0090	437	26	437	extracellular	BOVINE	NEG	0.9	3	2.7
CBU_0091	195	1	195	extracellular	BOVINE	NEG	0.5	2	1
CBU_0092	305	1	305	extracellular	BOVINE	NEG	0.9	3	2.7
CBU_0093	213	1	213	extracellular	BOVINE	NEG	0.1	1	0.1
CBU_0094	859	1	859	extracellular	BOVINE	NEG	0.7	2	1.4
CBU_0095	322	64	75	intracellular	BOVINE	NEG	0.1	1	0.1
CBU_0095a	130	1	130	extracellular	BOVINE	NEG	0.2	1	0.2
CBU_0096	391	1	391	extracellular	BOVINE	NEG	0.3	1	0.3
CBU_0097	254	151	159	extracellular	BOVINE	NEG	0.1	1	0.1
CBU_0098	274	1	274	extracellular	BOVINE	NEG	0.6	1	0.6
CBU_0100	133	56	133	intracellular	BOVINE	NEG	0.1	1	0.1
CBU_0101	536	1	536	extracellular	BOVINE	NEG	0.6	1.5	0.9
CBU_0103	480	1	480	extracellular	BOVINE	NEG	0.4	1	0.4
CBU_0103a	590	228	238	intracellular	BOVINE	NEG	0.1	1	0.1
CBU_0103a	590	296	311	intracellular	BOVINE	NEG	0.1	1	0.1
CBU_0103a	590	205	227	TMhelix	BOVINE	NEG	0.2	1	0.2
CBU_0107	351	1	351	extracellular	BOVINE	NEG	0.4	1.5	0.6
CBU_0108	200	67	72	intracellular	BOVINE	NEG	0.2	2	0.4
CBU_0108	200	44	66	TMhelix	BOVINE	NEG	0.2	1	0.2
CBU_0109	267	1	267	extracellular	BOVINE	NEG	0.4	1.5	0.6
CBU_0111	396	1	396	extracellular	BOVINE	NEG	0.5	1	0.5
CBU_0112	342	1	342	extracellular	BOVINE	NEG	0.5	1	0.5
CBU_0113	70	1	70	extracellular	BOVINE	NEG	0.1	2	0.2
CBU_0114	160	1	160	extracellular	BOVINE	NEG	0.4	1	0.4
CBU_0115	152	1	152	extracellular	BOVINE	NEG	0.2	1	0.2
CBU_0116	307	1	307	extracellular	BOVINE	NEG	0.4	1.5	0.6
CBU_0118	552	31	552	extracellular	BOVINE	NEG	0.9	2	1.8
CBU_0119	458	1	26	intracellular	BOVINE	NEG	0.1	1	0.1
CBU_0119	458	50	458	extracellular	BOVINE	NEG	0.6	1	0.6
CBU_0121	43	1	43	extracellular	BOVINE	NEG	0.5	1	0.5
CBU_0122	92	62	92	intracellular	BOVINE	NEG	0.1	1	0.1
CBU_0123	489	1	489	extracellular	BOVINE	NEG	0.8	1	0.8
CBU_0124	446	1	446	extracellular	BOVINE	NEG	0.6	2.5	1.5
CBU_0125	361	41	70	extracellular	BOVINE	NEG	0.1	1	0.1
CBU_0125	361	71	90	TMhelix	BOVINE	NEG	0.1	1	0.1
CBU_0128a	327	1	326	extracellular	BOVINE	NEG	0.4	1	0.4
CBU_0128b	115	1	115	extracellular	BOVINE	NEG	0.2	1	0.2
CBU_0130	59	1	59	intracellular	BOVINE	NEG	0.1	1	0.1
CBU_0131	442	1	442	extracellular	BOVINE	NEG	0.5	2	1
CBU_0133a	288	1	288	extracellular	BOVINE	NEG	0.5	1	0.5
CBU_0133b	199	1	199	extracellular	BOVINE	NEG	0.3	1	0.3
CBU_0135	358	1	358	extracellular	BOVINE	NEG	0.3	1	0.3
CBU_0136	465	30	465	extracellular	BOVINE	NEG	0.7	1	0.7
CBU_0137	316	1	316	extracellular	BOVINE	NEG	0.6	1	0.6
CBU_0138	243	43	243	extracellular	BOVINE	NEG	0.1	1	0.1
CBU_0139	206	1	206	extracellular	BOVINE	NEG	0.5	2	1
CBU_0140	413	1	413	extracellular	BOVINE	NEG	0.4	1.5	0.6
CBU_0141	386	1	386	extracellular	BOVINE	NEG	0.7	2	1.4
CBU_0142	303	1	303	extracellular	BOVINE	NEG	0.3	1	0.3
CBU_0144b	349	1	349	extracellular	BOVINE	NEG	0.7	1	0.7
CBU_0146	114	1	114	intracellular	BOVINE	NEG	0.2	1	0.2
CBU_0147	913	1	913	extracellular	BOVINE	NEG	0.9	3	2.7
CBU_0148	137	1	137	extracellular	BOVINE	NEG	0.3	1	0.3
CBU_0150	258	1	258	extracellular	BOVINE	NEG	0.2	1.5	0.3
CBU_0151	278	1	278	extracellular	BOVINE	NEG	0.1	2	0.2
CBU_0154	351	1	116	intracellular	BOVINE	NEG	0.2	1	0.2
CBU_0155	517	1	517	extracellular	BOVINE	NEG	0.4	1	0.4
CBU_0156	140	30	140	extracellular	BOVINE	NEG	0.5	1	0.5
CBU_0158	185	1	185	extracellular	BOVINE	NEG	0.2	1	0.2
CBU_0159	369	1	369	extracellular	BOVINE	NEG	0.7	2	1.4
CBU_0162a	320	96	217	intracellular	BOVINE	NEG	0.8	1	0.8
CBU_0162a	320	241	320	extracellular	BOVINE	NEG	0.4	2	0.8
CBU_0165	196	105	196	intracellular	BOVINE	NEG	0.1	1	0.1
CBU_0165	196	1	81	extracellular	BOVINE	NEG	0.2	1.5	0.3
CBU_0166	254	1	254	extracellular	BOVINE	NEG	0.2	1.5	0.3
CBU_0167	187	1	187	extracellular	BOVINE	NEG	0.4	1.5	0.6
CBU_0168	92	1	92	intracellular	BOVINE	NEG	0.1	1	0.1
CBU_0169a	167	1	167	extracellular	BOVINE	NEG	0.3	1	0.3
CBU_0169b	248	1	248	extracellular	BOVINE	NEG	0.4	1	0.4
CBU_0174	79	1	79	extracellular	BOVINE	NEG	0.4	1	0.4
CBU_0175	246	1	246	extracellular	BOVINE	NEG	0.2	1.5	0.3
CBU_0176	395	35	395	extracellular	BOVINE	NEG	0.4	1.5	0.6
CBU_0176	395	12	34	TMhelix	BOVINE	NEG	0.1	1	0.1
CBU_0177	526	245	526	extracellular	BOVINE	NEG	0.4	1	0.4
CBU_0178	252	1	252	extracellular	BOVINE	NEG	0.3	1	0.3
CBU_0179	372	1	372	extracellular	BOVINE	NEG	0.4	2	0.8
CBU_0180	452	59	452	extracellular	BOVINE	NEG	0.4	2.5	1
CBU_0181	399	1	399	extracellular	BOVINE	NEG	0.5	1	0.5
CBU_0181a	85	1	44	intracellular	BOVINE	NEG	0.1	1	0.1
CBU_0183	90	1	90	extracellular	BOVINE	NEG	0.2	1	0.2
CBU_0184	386	1	386	extracellular	BOVINE	NEG	0.3	1	0.3
CBU_0185a	267	1	267	extracellular	BOVINE	NEG	0.2	2.5	0.5
CBU_0185b	127	1	127	extracellular	BOVINE	NEG	0.2	2	0.4
CBU_0187a	218	111	218	extracellular	BOVINE	NEG	0.1	1	0.1
CBU_0187b	163	1	163	intracellular	BOVINE	NEG	0.3	1	0.3
CBU_0193	403	1	403	extracellular	BOVINE	NEG	0.5	2	1
CBU_0194	455	1	455	extracellular	BOVINE	NEG	0.5	1	0.5
CBU_0195	433	171	227	intracellular	BOVINE	NEG	0.1	1	0.1
CBU_0195	433	406	433	intracellular	BOVINE	NEG	0.2	1	0.2
CBU_0195	433	228	250	TMhelix	BOVINE	NEG	0.1	1	0.1
CBU_0196	70	30	70	extracellular	BOVINE	NEG	0.1	1	0.1
CBU_0197	929	30	929	extracellular	BOVINE	NEG	0.8	2	1.6
CBU_0198	578	23	578	extracellular	BOVINE	NEG	0.5	2	1
CBU_0199	318	1	318	extracellular	BOVINE	NEG	0.5	2	1
CBU_0200	295	1	295	extracellular	BOVINE	NEG	0.2	1	0.2
CBU_0201	131	1	131	extracellular	BOVINE	NEG	0.3	1	0.3
CBU_0202	258	1	258	extracellular	BOVINE	NEG	0.8	1	0.8
CBU_0205	469	1	469	extracellular	BOVINE	NEG	0.4	1	0.4
CBU_0207	101	1	101	intracellular	BOVINE	NEG	0.2	1	0.2
CBU_0209	326	1	326	extracellular	BOVINE	NEG	0.4	1	0.4
CBU_0210	45	1	45	extracellular	BOVINE	NEG	0.1	2	0.2
CBU_0211	418	1	223	extracellular	BOVINE	NEG	0.2	1.5	0.3
CBU_0211	418	281	418	extracellular	BOVINE	NEG	0.2	1	0.2
CBU_0214	239	166	213	extracellular	BOVINE	NEG	0.3	1	0.3
CBU_0214	239	214	236	TMhelix	BOVINE	NEG	0.1	1	0.1
CBU_0215	532	62	532	extracellular	BOVINE	NEG	0.6	1.5	0.9
CBU_0216	395	1	395	extracellular	BOVINE	NEG	0.3	3	0.9
CBU_0218	516	38	56	intracellular	BOVINE	NEG	0.2	1	0.2
CBU_0218	516	151	189	extracellular	BOVINE	NEG	0.3	1	0.3
CBU_0218	516	242	389	extracellular	BOVINE	NEG	0.6	1	0.6
CBU_0221	243	1	243	extracellular	BOVINE	NEG	0.5	1	0.5
CBU_0221.2		1	397	extracellular	BOVINE	NEG	0.3	4	1.2
CBU_0224	127	60	94	intracellular	BOVINE	NEG	0.1	1	0.1
CBU_0225	188	1	188	extracellular	BOVINE	NEG	0.3	1	0.3
CBU_0226	145	1	145	extracellular	BOVINE	NEG	0.7	1	0.7
CBU_0227	232	1	232	extracellular	BOVINE	NEG	0.3	1	0.3
CBU_0228	174	1	174	extracellular	BOVINE	NEG	0.5	1	0.5
CBU_0229	126	1	126	extracellular	BOVINE	NEG	0.1	1	0.1
CBU_0231	1375	1	1375	extracellular	BOVINE	NEG	1	4	4
CBU_0232	1414	1	1414	extracellular	BOVINE	NEG	0.9	2	1.8
CBU_0234	191	1	191	intracellular	BOVINE	NEG	0.6	1	0.6
CBU_0237	110	1	110	intracellular	BOVINE	NEG	0.2	1	0.2
CBU_0238	217	1	217	extracellular	BOVINE	NEG	0.1	1	0.1
CBU_0239	205	1	205	extracellular	BOVINE	NEG	0.4	1	0.4
CBU_0240	95	1	95	extracellular	BOVINE	NEG	0.3	1	0.3
CBU_0241	275	1	275	extracellular	BOVINE	NEG	0.7	1	0.7
CBU_0244	227	1	227	extracellular	BOVINE	NEG	0.6	1	0.6
CBU_0245	137	1	137	intracellular	BOVINE	NEG	0.2	1	0.2
CBU_0246	65	1	65	intracellular	BOVINE	NEG	0.1	1	0.1
CBU_0247	89	1	89	intracellular	BOVINE	NEG	0.1	1	0.1
CBU_0249	107	1	107	intracellular	BOVINE	NEG	0.3	1	0.3
CBU_0250	182	1	182	extracellular	BOVINE	NEG	0.4	1	0.4
CBU_0252	130	1	130	extracellular	BOVINE	NEG	0.1	1	0.1
CBU_0253	178	1	178	extracellular	BOVINE	NEG	0.3	1	0.3
CBU_0254	117	1	117	intracellular	BOVINE	NEG	0.3	1	0.3
CBU_0255	168	1	168	extracellular	BOVINE	NEG	0.3	1	0.3
CBU_0257	143	1	143	extracellular	BOVINE	NEG	0.2	1	0.2
CBU_0258	442	1	20	intracellular	BOVINE	NEG	0.2	1	0.2
CBU_0258	442	334	367	intracellular	BOVINE	NEG	0.2	1	0.2
CBU_0258	442	287	310	extracellular	BOVINE	NEG	0.1	1	0.1
CBU_0260	119	1	119	extracellular	BOVINE	NEG	0.4	1	0.4
CBU_0261	123	1	123	intracellular	BOVINE	NEG	0.2	1	0.2
CBU_0262	206	1	206	extracellular	BOVINE	NEG	0.3	1	0.3
CBU_0263	327	1	327	extracellular	BOVINE	NEG	0.4	1	0.4
CBU_0264	126	1	126	extracellular	BOVINE	NEG	0.2	1	0.2
CBU_0265	408	136	147	intracellular	BOVINE	NEG	0.1	1	0.1
CBU_0265	408	113	135	TMhelix	BOVINE	NEG	0.1	1	0.1
CBU_0266a	78	1	78	extracellular	BOVINE	NEG	0.2	1	0.2
CBU_0266c	72	1	72	extracellular	BOVINE	NEG	0.1	1	0.1
CBU_0270	406	1	406	extracellular	BOVINE	NEG	0.6	1	0.6
CBU_0271	158	1	158	extracellular	BOVINE	NEG	0.5	1	0.5
CBU_0272	458	67	78	intracellular	BOVINE	NEG	0.1	1	0.1
CBU_0272	458	388	458	extracellular	BOVINE	NEG	0.1	1	0.1
CBU_0273	248	1	248	extracellular	BOVINE	NEG	0.4	1.5	0.6
CBU_0274	954	1	954	extracellular	BOVINE	NEG	0.5	3	1.5
CBU_0275	361	1	361	extracellular	BOVINE	NEG	0.4	1.5	0.6
CBU_0276	359	1	359	extracellular	BOVINE	NEG	0.4	1	0.4
CBU_0277	50	1	50	extracellular	BOVINE	NEG	0.1	1	0.1
CBU_0279	275	1	275	extracellular	BOVINE	NEG	0.1	1	0.1
CBU_0280	372	1	372	extracellular	BOVINE	NEG	0.7	1	0.7
CBU_0281	181	1	181	intracellular	BOVINE	NEG	0.4	1	0.4
CBU_0282	170	1	170	extracellular	BOVINE	NEG	0.2	1	0.2
CBU_0285	106	1	106	extracellular	BOVINE	NEG	0.2	1.5	0.3
CBU_0286	439	1	439	extracellular	BOVINE	NEG	0.4	1.5	0.6
CBU_0287	186	1	186	extracellular	BOVINE	NEG	0.1	1	0.1
CBU_0289	81	1	81	extracellular	BOVINE	NEG	0.3	1	0.3
CBU_0290	70	1	70	extracellular	BOVINE	NEG	0.2	1	0.2
CBU_0291	79	1	79	intracellular	BOVINE	NEG	0.1	1	0.1
CBU_0291b	118	1	118	extracellular	BOVINE	NEG	0.1	1	0.1
CBU_0293	152	1	152	extracellular	BOVINE	NEG	0.1	1	0.1
CBU_0294	471	1	471	extracellular	BOVINE	NEG	0.4	1.5	0.6
CBU_0295	489	1	489	extracellular	BOVINE	NEG	0.5	2	1
CBU_0296	209	1	209	extracellular	BOVINE	NEG	0.4	1	0.4
CBU_0297	259	1	259	extracellular	BOVINE	NEG	0.5	1	0.5
CBU_0298	280	1	280	extracellular	BOVINE	NEG	0.5	1	0.5
CBU_0299	239	1	239	extracellular	BOVINE	NEG	0.2	1	0.2
CBU_0300	287	1	287	extracellular	BOVINE	NEG	0.3	2	0.6
CBU_0303	707	1	707	extracellular	BOVINE	NEG	0.6	1.5	0.9
CBU_0304	148	1	148	extracellular	BOVINE	NEG	0.2	1	0.2
CBU_0305	704	1	704	extracellular	BOVINE	NEG	0.4	3.5	1.4
CBU_0307	231	1	231	extracellular	BOVINE	NEG	0.6	1	0.6
CBU_0309	633	1	633	extracellular	BOVINE	NEG	0.8	2	1.6
CBU_0311	252	27	252	extracellular	BOVINE	NEG	0.2	1	0.2
CBU_0311	252	7	26	TMhelix	BOVINE	NEG	0.1	1	0.1
CBU_0312	283	1	283	extracellular	BOVINE	NEG	0.2	1	0.2
CBU_0312a	39	1	39	extracellular	BOVINE	NEG	0.1	1	0.1
CBU_0313	499	44	499	extracellular	BOVINE	NEG	0.4	1	0.4
CBU_0314	257	1	257	extracellular	BOVINE	NEG	0.3	1	0.3
CBU_0315	243	1	243	extracellular	BOVINE	NEG	0.5	1	0.5
CBU_0316	154	1	154	extracellular	BOVINE	NEG	0.1	1	0.1
CBU_0317	236	1	236	extracellular	BOVINE	NEG	0.1	1	0.1
CBU_0318	214	1	214	extracellular	BOVINE	NEG	0.1	1	0.1
CBU_0319a_1	625	1	625	extracellular	BOVINE	NEG	0.7	5	3.5
CBU_0319a_2	373	1	350	intracellular	BOVINE	NEG	0.3	1	0.3
CBU_0321	257	234	257	intracellular	BOVINE	NEG	0.1	1	0.1
CBU_0321	257	1	210	extracellular	BOVINE	NEG	0.3	1	0.3
CBU_0322	290	1	290	extracellular	BOVINE	NEG	0.2	1	0.2
CBU_0324	548	1	61	intracellular	BOVINE	NEG	0.1	2	0.2
CBU_0324	548	82	548	extracellular	BOVINE	NEG	0.6	1.5	0.9
CBU_0326	437	1	437	extracellular	BOVINE	NEG	0.6	2	1.2
CBU_0327a	366	1	366	extracellular	BOVINE	NEG	0.3	2	0.6
CBU_0327b	86	1	86	extracellular	BOVINE	NEG	0.2	1.5	0.3
CBU_0330	554	1	554	extracellular	BOVINE	NEG	0.9	1	0.9
CBU_0331	340	1	340	extracellular	BOVINE	NEG	0.4	1	0.4
CBU_0333	259	1	259	extracellular	BOVINE	NEG	0.3	1	0.3
CBU_0334	479	1	479	extracellular	BOVINE	NEG	0.4	1.5	0.6
CBU_0335	221	1	221	extracellular	BOVINE	NEG	0.5	2	1
CBU_0336	527	1	527	extracellular	BOVINE	NEG	0.7	2	1.4
CBU_0337	103	1	103	extracellular	BOVINE	NEG	0.2	1	0.2
CBU_0338	901	1	901	extracellular	BOVINE	NEG	0.7	2	1.4
CBU_0339	253	1	203	intracellular	BOVINE	NEG	1	2	2
CBU_0339	253	227	253	extracellular	BOVINE	NEG	0.4	1	0.4
CBU_0339	253	204	226	TMhelix	BOVINE	NEG	0.1	1	0.1
CBU_0340	312	1	312	extracellular	BOVINE	NEG	0.2	1.5	0.3
CBU_0341	326	1	326	extracellular	BOVINE	NEG	0.4	1.5	0.6
CBU_0343	293	1	293	extracellular	BOVINE	NEG	0.1	2	0.2
CBU_0344	87	1	87	extracellular	BOVINE	NEG	0.4	1	0.4
CBU_0344a	399	1	399	extracellular	BOVINE	NEG	0.6	4	2.4
CBU_0346	494	1	494	extracellular	BOVINE	NEG	0.9	1	0.9
CBU_0349	227	1	227	extracellular	BOVINE	NEG	0.5	1	0.5
CBU_0350	234	1	234	extracellular	BOVINE	NEG	0.5	1	0.5
CBU_0351	117	1	117	extracellular	BOVINE	NEG	0.6	1	0.6
CBU_0352	297	201	297	intracellular	BOVINE	NEG	0.2	1	0.2
CBU_0353	338	38	185	intracellular	BOVINE	NEG	0.1	1	0.1
CBU_0353	338	204	338	extracellular	BOVINE	NEG	0.1	1	0.1
CBU_0354	525	227	237	intracellular	BOVINE	NEG	0.1	1	0.1
CBU_0354	525	513	525	intracellular	BOVINE	NEG	0.1	1	0.1
CBU_0354	525	261	279	extracellular	BOVINE	NEG	0.2	1	0.2
CBU_0354	525	280	302	TMhelix	BOVINE	NEG	0.1	1	0.1
CBU_0355	627	1	627	extracellular	BOVINE	NEG	1	2.5	2.5
CBU_0357	75	1	75	extracellular	BOVINE	NEG	0.1	1	0.1
CBU_0358	312	1	30	intracellular	BOVINE	NEG	0.2	1.5	0.3
CBU_0358	312	78	97	intracellular	BOVINE	NEG	0.2	1	0.2
CBU_0358	312	121	288	extracellular	BOVINE	NEG	0.4	1	0.4
CBU_0360b	325	117	136	intracellular	BOVINE	NEG	0.1	1	0.1
CBU_0360b	325	192	325	intracellular	BOVINE	NEG	0.5	1	0.5
CBU_0362	401	1	401	extracellular	BOVINE	NEG	0.6	1	0.6
CBU_0362a	360	1	360	extracellular	BOVINE	NEG	0.4	1.5	0.6
CBU_0364	443	144	149	intracellular	BOVINE	NEG	0.1	1	0.1
CBU_0364	443	312	317	intracellular	BOVINE	NEG	0.1	1	0.1
CBU_0364	443	121	143	TMhelix	BOVINE	NEG	0.2	1	0.2
CBU_0364	443	150	172	TMhelix	BOVINE	NEG	0.1	1	0.1
CBU_0364	443	318	337	TMhelix	BOVINE	NEG	0.1	1	0.1
CBU_0366	252	1	252	extracellular	BOVINE	NEG	0.1	1	0.1
CBU_0367	248	1	248	extracellular	BOVINE	NEG	0.3	2	0.6
CBU_0368	394	1	35	intracellular	BOVINE	NEG	0.1	1	0.1
CBU_0368	394	55	394	extracellular	BOVINE	NEG	0.4	3	1.2
CBU_0370	75	25	43	extracellular	BOVINE	NEG	0.1	1	0.1
CBU_0370	75	44	66	TMhelix	BOVINE	NEG	0.3	1	0.3
CBU_0371	397	271	282	intracellular	BOVINE	NEG	0.1	1	0.1
CBU_0372	454	39	454	extracellular	BOVINE	NEG	0.5	1	0.5
CBU_0373	174	1	174	extracellular	BOVINE	NEG	0.1	1	0.1
CBU_0373a	288	1	288	extracellular	BOVINE	NEG	0.4	1.5	0.6
CBU_0375a	155	1	155	extracellular	BOVINE	NEG	0.3	1	0.3
CBU_0375b	62	1	62	extracellular	BOVINE	NEG	0.2	1	0.2
CBU_0377	73	1	73	extracellular	BOVINE	NEG	0.1	1	0.1
CBU_0378	140	120	140	intracellular	BOVINE	NEG	0.1	1	0.1
CBU_0378	140	30	96	extracellular	BOVINE	NEG	0.1	1	0.1
CBU_0379	257	1	257	extracellular	BOVINE	NEG	0.3	1	0.3
CBU_0381	187	1	187	extracellular	BOVINE	NEG	0.1	1	0.1
CBU_0382	332	1	332	extracellular	BOVINE	NEG	0.5	1	0.5
CBU_0383	212	1	212	extracellular	BOVINE	NEG	0.5	1	0.5
CBU_0384b	61	1	61	extracellular	BOVINE	NEG	0.1	1	0.1
CBU_0385	115	1	115	extracellular	BOVINE	NEG	0.1	1	0.1
CBU_0387	339	1	339	extracellular	BOVINE	NEG	0.2	1	0.2
CBU_0388	1392	1	1392	extracellular	BOVINE	NEG	0.9	4	3.6
CBU_0389	90	1	90	intracellular	BOVINE	NEG	0.1	1	0.1
CBU_0390	515	48	92	intracellular	BOVINE	NEG	0.2	1	0.2
CBU_0390	515	466	479	extracellular	BOVINE	NEG	0.1	1	0.1
CBU_0390	515	446	465	TMhelix	BOVINE	NEG	0.3	1	0.3
CBU_0391	345	1	345	extracellular	BOVINE	NEG	0.4	1	0.4
CBU_0392a	178	1	178	extracellular	BOVINE	NEG	0.1	1	0.1
CBU_0392b	384	1	384	extracellular	BOVINE	NEG	0.8	2.5	2
CBU_0395	228	1	228	extracellular	BOVINE	NEG	0.2	2	0.4
CBU_0396	936	1	936	extracellular	BOVINE	NEG	0.6	3	1.8
CBU_0398	182	1	182	extracellular	BOVINE	NEG	0.2	1.5	0.3
CBU_0400	159	1	159	extracellular	BOVINE	NEG	0.5	1	0.5
CBU_0403	45	1	45	extracellular	BOVINE	NEG	0.1	1	0.1
CBU_0404a	323	1	323	extracellular	BOVINE	NEG	0.6	2	1.2
CBU_0407a	165	130	165	intracellular	BOVINE	NEG	0.1	1	0.1
CBU_0410	578	1	198	intracellular	BOVINE	NEG	0.6	1.5	0.9
CBU_0410	578	434	578	intracellular	BOVINE	NEG	0.4	1.5	0.6
CBU_0413a	160	1	160	intracellular	BOVINE	NEG	0.2	1	0.2
CBU_0413b	262	1	262	extracellular	BOVINE	NEG	0.8	1	0.8
CBU_0415	168	1	168	extracellular	BOVINE	NEG	0.7	2	1.4
CBU_0416	60	1	60	intracellular	BOVINE	NEG	0.1	1	0.1
CBU_0418	281	1	281	extracellular	BOVINE	NEG	0.6	1	0.6
CBU_0419	276	32	276	extracellular	BOVINE	NEG	0.4	1	0.4
CBU_0420	528	1	528	extracellular	BOVINE	NEG	0.3	2	0.6
CBU_0422	111	1	111	extracellular	BOVINE	NEG	0.1	1	0.1
CBU_0423	257	1	257	extracellular	BOVINE	NEG	0.5	2	1
CBU_0424	266	1	266	extracellular	BOVINE	NEG	0.6	1	0.6
CBU_0425	455	1	455	extracellular	BOVINE	NEG	0.8	3	2.4
CBU_0426	646	331	350	intracellular	BOVINE	NEG	0.3	1	0.3
CBU_0426b	289	1	289	extracellular	BOVINE	NEG	0.5	1	0.5
CBU_0430	498	1	498	extracellular	BOVINE	NEG	0.5	1	0.5
CBU_0431	258	1	258	extracellular	BOVINE	NEG	0.1	1	0.1
CBU_0432	428	1	19	intracellular	BOVINE	NEG	0.2	1	0.2
CBU_0432	428	202	233	intracellular	BOVINE	NEG	0.1	1	0.1
CBU_0433	173	123	173	intracellular	BOVINE	NEG	0.1	1	0.1
CBU_0434	39	1	39	extracellular	BOVINE	NEG	0.2	1	0.2
CBU_0434a	72	1	72	intracellular	BOVINE	NEG	0.2	1	0.2
CBU_0435a	113	1	113	extracellular	BOVINE	NEG	0.2	1	0.2
CBU_0435b	78	1	78	extracellular	BOVINE	NEG	0.1	1	0.1
CBU_0436	258	1	199	intracellular	BOVINE	NEG	0.4	1.5	0.6
CBU_0439	44	1	44	extracellular	BOVINE	NEG	0.1	1	0.1
CBU_0441	171	1	171	extracellular	BOVINE	NEG	0.3	2	0.6
CBU_0442	115	1	115	extracellular	BOVINE	NEG	0.1	1	0.1
CBU_0443	246	1	246	extracellular	BOVINE	NEG	0.4	1	0.4
CBU_0445	137	1	137	extracellular	BOVINE	NEG	0.2	1	0.2
CBU_0446	236	1	236	extracellular	BOVINE	NEG	0.3	1	0.3
CBU_0447	184	1	184	extracellular	BOVINE	NEG	0.4	1	0.4
CBU_0448a		28	331	extracellular	BOVINE	NEG	0.3	2	0.6
CBU_0450	461	1	461	extracellular	BOVINE	NEG	1	2	2
CBU_0452	417	111	122	intracellular	BOVINE	NEG	0.1	1	0.1
CBU_0452	417	146	417	extracellular	BOVINE	NEG	0.1	1	0.1
CBU_0453	186	35	186	extracellular	BOVINE	NEG	0.1	1	0.1
CBU_0455	121	1	121	extracellular	BOVINE	NEG	0.4	1	0.4
CBU_0460	258	194	239	intracellular	BOVINE	NEG	0.3	1	0.3
CBU_0461	884	1	884	extracellular	BOVINE	NEG	0.9	3	2.7
CBU_0462	436	1	436	extracellular	BOVINE	NEG	0.5	2	1
CBU_0463	474	1	474	extracellular	BOVINE	NEG	0.5	2	1
CBU_0463a	204	1	204	extracellular	BOVINE	NEG	0.2	1	0.2
CBU_0467	282	1	282	extracellular	BOVINE	NEG	0.2	1	0.2
CBU_0468	82	1	82	intracellular	BOVINE	NEG	0.4	1	0.4
CBU_0469	67	1	67	extracellular	BOVINE	NEG	0.3	1	0.3
CBU_0469_a	249	1	249	extracellular	BOVINE	NEG	0.1	1	0.1
CBU_0470_a	206	1	206	extracellular	BOVINE	NEG	0.2	1	0.2
CBU_0471a		1	93	extracellular	BOVINE	NEG	0.1	1	0.1
CBU_0471b	399	1	399	extracellular	BOVINE	NEG	0.7	1	0.7
CBU_0472	601	1	601	extracellular	BOVINE	NEG	0.6	1.5	0.9
CBU_0472_a	446	1	446	extracellular	BOVINE	NEG	0.7	2	1.4
CBU_0473	129	1	129	intracellular	BOVINE	NEG	0.1	1	0.1
CBU_0473_a	428	1	428	extracellular	BOVINE	NEG	0.4	1.5	0.6
CBU_0475	59	1	59	extracellular	BOVINE	NEG	0.2	1	0.2
CBU_0476	654	1	654	extracellular	BOVINE	NEG	1	3.5	3.5
CBU_0477	92	1	92	intracellular	BOVINE	NEG	0.1	1	0.1
CBU_0480	159	1	159	extracellular	BOVINE	NEG	0.2	1.5	0.3
CBU_0481	250	1	250	extracellular	BOVINE	NEG	0.2	1.5	0.3
CBU_0482	269	35	269	extracellular	BOVINE	NEG	0.3	1	0.3
CBU_0485	538	1	50	intracellular	BOVINE	NEG	0.1	1	0.1
CBU_0485	538	184	301	intracellular	BOVINE	NEG	0.1	1	0.1
CBU_0485	538	162	183	TMhelix	BOVINE	NEG	0.1	1	0.1
CBU_0486	720	1	720	extracellular	BOVINE	NEG	0.5	1	0.5
CBU_0487	308	1	308	extracellular	BOVINE	NEG	0.3	1	0.3
CBU_0488	235	1	235	extracellular	BOVINE	NEG	0.2	1	0.2
CBU_0489	344	1	344	extracellular	BOVINE	NEG	0.1	1	0.1
CBU_0490	594	1	594	extracellular	BOVINE	NEG	0.6	1.5	0.9
CBU_0491	64	1	64	intracellular	BOVINE	NEG	0.2	1	0.2
CBU_0492	343	1	343	extracellular	BOVINE	NEG	0.5	1	0.5
CBU_0493	319	1	319	extracellular	BOVINE	NEG	0.4	1	0.4
CBU_0494	313	1	313	extracellular	BOVINE	NEG	0.4	2	0.8
CBU_0495	249	1	249	extracellular	BOVINE	NEG	0.6	1	0.6
CBU_0497	414	1	414	extracellular	BOVINE	NEG	0.9	2	1.8
CBU_0498	370	27	370	extracellular	BOVINE	NEG	0.5	2	1
CBU_0499	227	1	227	extracellular	BOVINE	NEG	0.4	1.5	0.6
CBU_0500	319	1	319	extracellular	BOVINE	NEG	0.6	1	0.6
CBU_0502	255	1	255	extracellular	BOVINE	NEG	0.2	1.5	0.3
CBU_0503	359	1	359	extracellular	BOVINE	NEG	0.6	1	0.6
CBU_0505	205	1	205	extracellular	BOVINE	NEG	0.1	1	0.1
CBU_0506	574	1	574	extracellular	BOVINE	NEG	0.6	2.5	1.5
CBU_0507	346	1	346	extracellular	BOVINE	NEG	0.2	2	0.4
CBU_0508	237	1	91	intracellular	BOVINE	NEG	0.3	1	0.3
CBU_0508	237	134	237	intracellular	BOVINE	NEG	0.2	1.5	0.3
CBU_0509	114	1	114	extracellular	BOVINE	NEG	0.1	1	0.1
CBU_0510	100	1	100	extracellular	BOVINE	NEG	0.6	1	0.6
CBU_0510a	39	1	39	extracellular	BOVINE	NEG	0.1	1	0.1
CBU_0510d		1	344	extracellular	BOVINE	NEG	0.6	3	1.8
CBU_0513	382	1	382	extracellular	BOVINE	NEG	0.6	1.5	0.9
CBU_0515	439	424	439	intracellular	BOVINE	NEG	0.1	1	0.1
CBU_0515	439	255	268	extracellular	BOVINE	NEG	0.1	1	0.1
CBU_0516a	118	30	118	extracellular	BOVINE	NEG	0.1	1	0.1
CBU_0517	423	1	423	extracellular	BOVINE	NEG	0.3	2	0.6
CBU_0518	672	1	672	extracellular	BOVINE	NEG	0.3	3	0.9
CBU_0520	299	1	299	extracellular	BOVINE	NEG	0.5	1	0.5
CBU_0521	484	1	484	extracellular	BOVINE	NEG	0.7	2	1.4
CBU_0524	850	1	850	extracellular	BOVINE	NEG	0.7	3	2.1
CBU_0525	360	1	360	extracellular	BOVINE	NEG	0.4	1.5	0.6
CBU_0526	438	1	438	extracellular	BOVINE	NEG	0.3	1	0.3
CBU_0527	237	1	237	extracellular	BOVINE	NEG	0.2	1	0.2
CBU_0528	551	1	551	extracellular	BOVINE	NEG	0.6	3.5	2.1
CBU_0530	389	1	389	extracellular	BOVINE	NEG	0.1	1	0.1
CBU_0531	236	1	236	extracellular	BOVINE	NEG	0.3	2	0.6
CBU_0532	123	1	123	extracellular	BOVINE	NEG	0.1	1	0.1
CBU_0533	355	336	355	intracellular	BOVINE	NEG	0.1	1	0.1
CBU_0534	398	1	117	intracellular	BOVINE	NEG	0.1	1	0.1
CBU_0534	398	141	398	extracellular	BOVINE	NEG	0.4	1	0.4
CBU_0535	323	30	323	extracellular	BOVINE	NEG	0.5	1	0.5
CBU_0537	57	1	57	extracellular	BOVINE	NEG	0.1	1	0.1
CBU_0539	535	159	170	intracellular	BOVINE	NEG	0.1	1	0.1
CBU_0539	535	285	296	intracellular	BOVINE	NEG	0.1	1	0.1
CBU_0539	535	507	535	intracellular	BOVINE	NEG	0.1	1	0.1
CBU_0539	535	465	483	extracellular	BOVINE	NEG	0.2	1	0.2
CBU_0539	535	442	464	TMhelix	BOVINE	NEG	0.1	1	0.1
CBU_0540	1169	1	1169	extracellular	BOVINE	NEG	0.7	4	2.8
CBU_0541	230	27	230	extracellular	BOVINE	NEG	0.2	1	0.2
CBU_0542	673	1	673	extracellular	BOVINE	NEG	0.8	3	2.4
CBU_0543	951	617	812	intracellular	BOVINE	NEG	0.3	1	0.3
CBU_0543	951	1	355	extracellular	BOVINE	NEG	0.4	1	0.4
CBU_0544	93	1	93	extracellular	BOVINE	NEG	0.2	1	0.2
CBU_0545	215	1	20	intracellular	BOVINE	NEG	0.1	1	0.1
CBU_0545	215	44	215	extracellular	BOVINE	NEG	0.6	2	1.2
CBU_0547	561	1	561	extracellular	BOVINE	NEG	0.9	1	0.9
CBU_0548	334	1	334	extracellular	BOVINE	NEG	0.5	1	0.5
CBU_0549	382	111	151	intracellular	BOVINE	NEG	0.1	1	0.1
CBU_054a	160	1	160	intracellular	BOVINE	NEG	0.3	1	0.3
CBU_054b	336	1	336	extracellular	BOVINE	NEG	0.5	1	0.5
CBU_0550	615	49	615	extracellular	BOVINE	NEG	0.6	2	1.2
CBU_0550a	155	1	155	extracellular	BOVINE	NEG	0.1	1	0.1
CBU_0552	116	1	116	extracellular	BOVINE	NEG	0.1	1	0.1
CBU_0556	215	1	215	extracellular	BOVINE	NEG	0.1	1	0.1
CBU_0557	339	1	339	extracellular	BOVINE	NEG	0.3	2	0.6
CBU_0558	183	31	183	extracellular	BOVINE	NEG	0.1	1	0.1
CBU_0559	820	1	820	extracellular	BOVINE	NEG	0.8	1.5	1.2
CBU_0560	410	1	410	extracellular	BOVINE	NEG	0.4	1.5	0.6
CBU_0560a_1	163	1	163	extracellular	BOVINE	NEG	0.5	1	0.5
CBU_0560a_2	99	82	99	intracellular	BOVINE	NEG	0.1	1	0.1
CBU_0560a_2	99	32	58	extracellular	BOVINE	NEG	0.2	1	0.2
CBU_0562	426	1	426	extracellular	BOVINE	NEG	0.5	1	0.5
CBU_0562a	140	28	140	extracellular	BOVINE	NEG	0.3	1	0.3
CBU_0564	485	209	466	extracellular	BOVINE	NEG	0.5	1	0.5
CBU_0565	283	1	283	extracellular	BOVINE	NEG	0.3	1	0.3
CBU_0567	152	1	152	extracellular	BOVINE	NEG	0.2	1	0.2
CBU_0568	323	1	323	extracellular	BOVINE	NEG	0.4	2	0.8
CBU_0569	439	1	439	extracellular	BOVINE	NEG	0.4	1	0.4
CBU_0570	560	223	242	intracellular	BOVINE	NEG	0.1	1	0.1
CBU_0570	560	516	560	intracellular	BOVINE	NEG	0.2	1	0.2
CBU_0570	560	205	222	TMhelix	BOVINE	NEG	0.1	1	0.1
CBU_0571	141	1	141	extracellular	BOVINE	NEG	0.3	1	0.3
CBU_0572	458	1	458	extracellular	BOVINE	NEG	0.4	1.5	0.6
CBU_0573	715	1	715	extracellular	BOVINE	NEG	0.6	2	1.2
CBU_0574	431	1	431	extracellular	BOVINE	NEG	0.9	2	1.8
CBU_0576	683	1	683	extracellular	BOVINE	NEG	0.6	1.5	0.9
CBU_0578	324	1	241	intracellular	BOVINE	NEG	0.5	1	0.5
CBU_0579	497	365	497	extracellular	BOVINE	NEG	0.1	1	0.1
CBU_0580	273	1	273	extracellular	BOVINE	NEG	0.4	1	0.4
CBU_0581	111	1	111	extracellular	BOVINE	NEG	0.1	1	0.1
CBU_0583	99	1	99	extracellular	BOVINE	NEG	0.1	1	0.1
CBU_0584	105	1	26	intracellular	BOVINE	NEG	0.4	1	0.4
CBU_0584	105	27	49	TMhelix	BOVINE	NEG	0.1	1	0.1
CBU_0584	105	59	81	TMhelix	BOVINE	NEG	0.1	1	0.1
CBU_0586	1171	1	1171	extracellular	BOVINE	NEG	1	2.5	2.5
CBU_0588	331	1	331	extracellular	BOVINE	NEG	0.2	1.5	0.3
CBU_0591	274	1	274	extracellular	BOVINE	NEG	0.2	1	0.2
CBU_0593b	156	1	73	intracellular	BOVINE	NEG	0.2	2	0.4
CBU_0593b	156	74	93	TMhelix	BOVINE	NEG	0.1	1	0.1
CBU_0596	249	1	249	extracellular	BOVINE	NEG	0.1	1	0.1
CBU_0597	375	1	375	extracellular	BOVINE	NEG	0.3	1	0.3
CBU_0599	271	1	271	extracellular	BOVINE	NEG	0.5	1	0.5
CBU_0603b	69	1	69	extracellular	BOVINE	NEG	0.3	1	0.3
CBU_0603c	164	1	164	extracellular	BOVINE	NEG	0.4	1	0.4
CBU_0605a	172	1	172	extracellular	BOVINE	NEG	0.4	1	0.4
CBU_0605b	213	1	213	extracellular	BOVINE	NEG	0.3	1	0.3
CBU_0607	503	1	503	extracellular	BOVINE	NEG	0.5	2	1
CBU_0608	313	1	313	extracellular	BOVINE	NEG	0.4	1	0.4
CBU_0609	340	1	340	extracellular	BOVINE	NEG	0.3	2	0.6
CBU_0610	357	1	357	extracellular	BOVINE	NEG	0.5	1	0.5
CBU_0611	803	34	803	extracellular	BOVINE	NEG	0.8	2	1.6
CBU_0612	165	28	165	extracellular	BOVINE	NEG	0.6	2	1.2
CBU_0613	342	1	342	extracellular	BOVINE	NEG	0.4	2	0.8
CBU_0614	145	1	145	extracellular	BOVINE	NEG	0.3	1	0.3
CBU_0615	259	1	259	extracellular	BOVINE	NEG	0.3	1	0.3
CBU_0616	196	1	196	extracellular	BOVINE	NEG	0.2	1	0.2
CBU_0617	505	30	51	extracellular	BOVINE	NEG	0.1	1	0.1
CBU_0617	505	357	505	extracellular	BOVINE	NEG	0.1	1	0.1
CBU_0617	505	52	74	TMhelix	BOVINE	NEG	0.1	1	0.1
CBU_0619	162	1	162	extracellular	BOVINE	NEG	0.4	1	0.4
CBU_0620	376	1	376	extracellular	BOVINE	NEG	0.4	1.5	0.6
CBU_0621	327	1	327	extracellular	BOVINE	NEG	0.5	2	1
CBU_0622	148	1	148	extracellular	BOVINE	NEG	0.2	1	0.2
CBU_0625	135	1	135	extracellular	BOVINE	NEG	0.2	1	0.2
CBU_0626	695	1	695	extracellular	BOVINE	NEG	0.9	5	4.5
CBU_0628	175	1	175	extracellular	BOVINE	NEG	0.3	1	0.3
CBU_0629	1046	1	1046	extracellular	BOVINE	NEG	1	3	3
CBU_0630	230	1	230	extracellular	BOVINE	NEG	0.3	1	0.3
CBU_0631	1324	1	1324	extracellular	BOVINE	NEG	0.9	8	7.2
CBU_0634	630	1	630	extracellular	BOVINE	NEG	0.5	3	1.5
CBU_0635	496	139	312	intracellular	BOVINE	NEG	0.3	1	0.3
CBU_0635	496	362	381	intracellular	BOVINE	NEG	0.1	1	0.1
CBU_0635	496	428	496	intracellular	BOVINE	NEG	0.2	1	0.2
CBU_0635	496	84	115	extracellular	BOVINE	NEG	0.2	1	0.2
CBU_0635	496	61	83	TMhelix	BOVINE	NEG	0.1	1	0.1
CBU_0636	297	60	70	intracellular	BOVINE	NEG	0.2	1	0.2
CBU_0637	253	1	253	extracellular	BOVINE	NEG	0.5	1	0.5
CBU_0638	378	1	378	extracellular	BOVINE	NEG	0.5	2	1
CBU_0639	326	1	326	extracellular	BOVINE	NEG	0.4	1	0.4
CBU_0640	368	1	368	extracellular	BOVINE	NEG	0.5	2	1
CBU_0641	382	1	382	extracellular	BOVINE	NEG	0.5	1	0.5
CBU_0642	250	1	250	extracellular	BOVINE	NEG	0.3	1	0.3
CBU_0643	354	1	354	extracellular	BOVINE	NEG	0.5	2	1
CBU_0646	207	1	207	extracellular	BOVINE	NEG	0.2	1	0.2
CBU_0647	387	1	387	extracellular	BOVINE	NEG	0.5	2	1
CBU_0648	151	1	151	extracellular	BOVINE	NEG	0.2	1	0.2
CBU_0649	363	97	153	intracellular	BOVINE	NEG	0.1	1	0.1
CBU_0650a	66	1	66	extracellular	BOVINE	NEG	0.1	1	0.1
CBU_0650b	176	1	176	extracellular	BOVINE	NEG	0.4	1	0.4
CBU_0650c	136	1	136	extracellular	BOVINE	NEG	0.1	1	0.1
CBU_0652b	198	1	198	extracellular	BOVINE	NEG	0.6	1.5	0.9
CBU_0654	496	1	496	extracellular	BOVINE	NEG	0.7	2	1.4
CBU_0657	201	1	201	extracellular	BOVINE	NEG	0.2	1	0.2
CBU_0658	143	1	143	extracellular	BOVINE	NEG	0.3	1	0.3
CBU_0659	509	1	509	extracellular	BOVINE	NEG	0.8	1.5	1.2
CBU_0660	54	1	54	extracellular	BOVINE	NEG	0.1	1	0.1
CBU_0664		53	381	extracellular	BOVINE	NEG	0.6	1	0.6
CBU_0665	328	1	328	extracellular	BOVINE	NEG	0.8	1.5	1.2
CBU_0666	374	1	374	extracellular	BOVINE	NEG	0.7	2	1.4
CBU_0667	271	1	271	extracellular	BOVINE	NEG	0.6	2	1.2
CBU_0668	59	1	59	intracellular	BOVINE	NEG	0.2	1	0.2
CBU_0670	420	1	420	extracellular	BOVINE	NEG	0.4	1.5	0.6
CBU_0671	477	1	477	extracellular	BOVINE	NEG	0.7	2	1.4
CBU_0672	538	1	538	extracellular	BOVINE	NEG	0.9	3	2.7
CBU_0673	181	1	181	extracellular	BOVINE	NEG	0.1	1	0.1
CBU_0674	196	1	196	extracellular	BOVINE	NEG	0.3	1	0.3
CBU_0675	247	1	247	extracellular	BOVINE	NEG	0.1	1	0.1
CBU_0676	337	1	337	extracellular	BOVINE	NEG	0.4	2	0.8
CBU_0677	345	1	345	extracellular	BOVINE	NEG	0.4	3	1.2
CBU_0678	526	1	526	extracellular	BOVINE	NEG	0.8	3.5	2.8
CBU_0679	314	1	314	extracellular	BOVINE	NEG	0.4	1.5	0.6
CBU_0680	436	1	436	extracellular	BOVINE	NEG	0.6	1	0.6
CBU_0681	301	1	301	extracellular	BOVINE	NEG	0.3	1	0.3
CBU_0682	217	1	217	extracellular	BOVINE	NEG	0.2	1.5	0.3
CBU_0683	420	1	420	extracellular	BOVINE	NEG	0.6	3	1.8
CBU_0684	472	1	472	extracellular	BOVINE	NEG	0.3	3	0.9
CBU_0685	1112	1	1112	extracellular	BOVINE	NEG	0.7	4	2.8
CBU_0686	236	1	236	extracellular	BOVINE	NEG	0.2	1.5	0.3
CBU_0687	547	305	315	intracellular	BOVINE	NEG	0.1	1	0.1
CBU_0687	547	435	547	extracellular	BOVINE	NEG	0.5	1	0.5
CBU_0687	547	234	256	TMhelix	BOVINE	NEG	0.1	1	0.1
CBU_0688	332	1	332	extracellular	BOVINE	NEG	0.5	1	0.5
CBU_0689	348	1	348	extracellular	BOVINE	NEG	0.4	2	0.8
CBU_0690	285	1	285	extracellular	BOVINE	NEG	0.4	1	0.4
CBU_0691	412	1	412	extracellular	BOVINE	NEG	0.4	2.5	1
CBU_0692	353	1	353	extracellular	BOVINE	NEG	0.4	1	0.4
CBU_0693	349	1	349	extracellular	BOVINE	NEG	0.3	1	0.3
CBU_0694	370	1	370	extracellular	BOVINE	NEG	0.6	1.5	0.9
CBU_0695	458	1	458	extracellular	BOVINE	NEG	0.6	1.5	0.9
CBU_0696	384	1	384	extracellular	BOVINE	NEG	0.8	2.5	2
CBU_0697	386	1	386	extracellular	BOVINE	NEG	0.4	1.5	0.6
CBU_0698	389	1	389	extracellular	BOVINE	NEG	0.3	1	0.3
CBU_0699	519	1	519	extracellular	BOVINE	NEG	0.3	1	0.3
CBU_0700	585	1	585	extracellular	BOVINE	NEG	0.6	1	0.6
CBU_0701	277	1	277	extracellular	BOVINE	NEG	0.6	2	1.2
CBU_0702	249	1	249	extracellular	BOVINE	NEG	0.5	1	0.5
CBU_0703	287	1	61	intracellular	BOVINE	NEG	0.1	1	0.1
CBU_0703	287	122	141	intracellular	BOVINE	NEG	0.1	1	0.1
CBU_0704	258	1	258	extracellular	BOVINE	NEG	0.1	1	0.1
CBU_0706	236	1	236	extracellular	BOVINE	NEG	0.3	1	0.3
CBU_0707a	133	1	133	extracellular	BOVINE	NEG	0.3	1	0.3
CBU_0709	280	1	280	extracellular	BOVINE	NEG	0.5	2	1
CBU_0711	47	1	47	intracellular	BOVINE	NEG	0.1	1	0.1
CBU_0711a	133	1	133	extracellular	BOVINE	NEG	0.1	2	0.2
CBU_0712	211	1	211	extracellular	BOVINE	NEG	0.1	1	0.1
CBU_0713	416	107	117	intracellular	BOVINE	NEG	0.1	1	0.1
CBU_0713	416	170	219	intracellular	BOVINE	NEG	0.1	1	0.1
CBU_0713	416	84	106	TMhelix	BOVINE	NEG	0.1	1	0.1
CBU_0714	136	1	136	intracellular	BOVINE	NEG	0.2	1	0.2
CBU_0715		1	330	extracellular	BOVINE	NEG	0.3	2	0.6
CBU_0716	306	1	306	extracellular	BOVINE	NEG	0.3	1	0.3
CBU_0716a_1	105	1	105	extracellular	BOVINE	NEG	0.2	1.5	0.3
CBU_0716a_2	226	1	226	extracellular	BOVINE	NEG	0.3	1	0.3
CBU_0716a_3	217	1	217	extracellular	BOVINE	NEG	0.2	2	0.4
CBU_0718	94	1	69	extracellular	BOVINE	NEG	0.2	1.5	0.3
CBU_0718	94	70	87	TMhelix	BOVINE	NEG	0.2	1	0.2
CBU_0719	141	65	141	intracellular	BOVINE	NEG	0.1	1	0.1
CBU_0720	293	1	293	extracellular	BOVINE	NEG	0.3	1	0.3
CBU_0721	352	1	352	extracellular	BOVINE	NEG	0.5	1	0.5
CBU_0722	400	1	400	extracellular	BOVINE	NEG	0.4	1.5	0.6
CBU_0724	330	1	330	extracellular	BOVINE	NEG	0.3	2	0.6
CBU_0724a_2	283	1	283	extracellular	BOVINE	NEG	0.5	1	0.5
CBU_0727	377	191	263	extracellular	BOVINE	NEG	0.1	1	0.1
CBU_0728	269	1	269	extracellular	BOVINE	NEG	0.4	1	0.4
CBU_0729	308	30	308	extracellular	BOVINE	NEG	0.5	1	0.5
CBU_0730	199	30	199	extracellular	BOVINE	NEG	0.1	1	0.1
CBU_0731	156	44	156	extracellular	BOVINE	NEG	0.1	1	0.1
CBU_0732a	132	1	132	extracellular	BOVINE	NEG	0.2	1.5	0.3
CBU_0732b	169	1	169	extracellular	BOVINE	NEG	0.3	1	0.3
CBU_0735	282	1	282	extracellular	BOVINE	NEG	0.6	1	0.6
CBU_0736	217	30	217	extracellular	BOVINE	NEG	0.5	1	0.5
CBU_0737	442	1	442	extracellular	BOVINE	NEG	0.6	1.5	0.9
CBU_0738	195	1	195	extracellular	BOVINE	NEG	0.2	1	0.2
CBU_0739	422	1	422	extracellular	BOVINE	NEG	0.3	1	0.3
CBU_0740	817	1	817	extracellular	BOVINE	NEG	0.7	2	1.4
CBU_0741	440	1	440	extracellular	BOVINE	NEG	0.4	2.5	1
CBU_0742	48	1	48	intracellular	BOVINE	NEG	0.1	1	0.1
CBU_0746	249	1	249	extracellular	BOVINE	NEG	0.3	1	0.3
CBU_0747	142	1	142	extracellular	BOVINE	NEG	0.4	1	0.4
CBU_0748	195	25	195	extracellular	BOVINE	NEG	0.2	1.5	0.3
CBU_0748	195	7	24	TMhelix	BOVINE	NEG	0.1	1	0.1
CBU_0749	165	1	165	intracellular	BOVINE	NEG	0.2	1	0.2
CBU_0750	324	1	324	extracellular	BOVINE	NEG	0.2	1	0.2
CBU_0752	313	35	313	extracellular	BOVINE	NEG	0.4	1.5	0.6
CBU_0752a	60	1	60	extracellular	BOVINE	NEG	0.2	1	0.2
CBU_0753	1022	544	839	intracellular	BOVINE	NEG	0.8	3	2.4
CBU_0753	1022	30	332	extracellular	BOVINE	NEG	0.5	3	1.5
CBU_0753	1022	399	428	extracellular	BOVINE	NEG	0.3	1	0.3
CBU_0753	1022	481	525	extracellular	BOVINE	NEG	0.2	1	0.2
CBU_0754	348	27	348	extracellular	BOVINE	NEG	0.6	2.5	1.5
CBU_0755	451	30	451	extracellular	BOVINE	NEG	0.6	1	0.6
CBU_0755	451	7	29	TMhelix	BOVINE	NEG	0.1	1	0.1
CBU_0756	212	1	212	extracellular	BOVINE	NEG	0.5	1	0.5
CBU_0757	327	1	327	extracellular	BOVINE	NEG	0.2	1	0.2
CBU_0758	272	1	272	extracellular	BOVINE	NEG	0.6	1	0.6
CBU_0758a	155	1	155	extracellular	BOVINE	NEG	0.1	1	0.1
CBU_0758a_2	143	1	143	extracellular	BOVINE	NEG	0.1	1	0.1
CBU_0760	124	1	124	extracellular	BOVINE	NEG	0.5	1	0.5
CBU_0762	208	1	208	extracellular	BOVINE	NEG	0.2	1	0.2
CBU_0763a_1	560	67	283	intracellular	BOVINE	NEG	0.2	1.5	0.3
CBU_0763a_1	560	302	560	extracellular	BOVINE	NEG	0.5	1	0.5
CBU_0763a_1	560	284	301	TMhelix	BOVINE	NEG	0.1	1	0.1
CBU_0763a_2	212	1	212	extracellular	BOVINE	NEG	0.1	1	0.1
CBU_0763b	104	1	104	extracellular	BOVINE	NEG	0.1	1	0.1
CBU_0763b_2	475	193	474	intracellular	BOVINE	NEG	0.4	1	0.4
CBU_0763b_2	475	1	169	extracellular	BOVINE	NEG	0.1	1	0.1
CBU_0766	650	1	650	extracellular	BOVINE	NEG	0.6	1	0.6
CBU_0767a	84	1	84	extracellular	BOVINE	NEG	0.1	1	0.1
CBU_0768	511	1	38	intracellular	BOVINE	NEG	0.1	1	0.1
CBU_0768	511	209	219	intracellular	BOVINE	NEG	0.1	1	0.1
CBU_0768	511	270	289	intracellular	BOVINE	NEG	0.1	1	0.1
CBU_0768	511	340	511	intracellular	BOVINE	NEG	0.3	1	0.3
CBU_0769	228	1	228	extracellular	BOVINE	NEG	0.6	1	0.6
CBU_0770	421	1	421	extracellular	BOVINE	NEG	0.5	1	0.5
CBU_0771	290	1	290	extracellular	BOVINE	NEG	0.6	1.5	0.9
CBU_0772	372	1	372	extracellular	BOVINE	NEG	0.6	1	0.6
CBU_0773	156	1	156	extracellular	BOVINE	NEG	0.3	1	0.3
CBU_0775	113	1	113	extracellular	BOVINE	NEG	0.1	1	0.1
CBU_0776	283	1	283	extracellular	BOVINE	NEG	0.2	2	0.4
CBU_0777	304	227	274	extracellular	BOVINE	NEG	0.1	1	0.1
CBU_0777	304	43	66	extracellular	BOVINE	NEG	0.1	1	0.1
CBU_0777a	172	1	172	extracellular	BOVINE	NEG	0.4	1	0.4
CBU_0780	216	1	216	extracellular	BOVINE	NEG	0.1	1	0.1
CBU_0781	338	1	338	extracellular	BOVINE	NEG	0.6	2	1.2
CBU_0782	462	217	243	intracellular	BOVINE	NEG	0.6	1	0.6
CBU_0782	462	357	365	extracellular	BOVINE	NEG	0.1	1	0.1
CBU_0782	462	436	458	TMhelix	BOVINE	NEG	0.3	1	0.3
CBU_0786	390	36	390	extracellular	BOVINE	NEG	0.9	1	0.9
CBU_0787	514	1	514	extracellular	BOVINE	NEG	0.9	1	0.9
CBU_0788	1612	1	1612	extracellular	BOVINE	NEG	0.9	2	1.8
CBU_0789	831	1	831	extracellular	BOVINE	NEG	0.5	1	0.5
CBU_0790a	354	1	354	extracellular	BOVINE	NEG	0.5	1	0.5
CBU_0790b	711	256	293	intracellular	BOVINE	NEG	0.2	2	0.4
CBU_0790b	711	503	711	intracellular	BOVINE	NEG	0.4	1.5	0.6
CBU_0790b	711	1	232	extracellular	BOVINE	NEG	0.5	1	0.5
CBU_0790b	711	233	255	TMhelix	BOVINE	NEG	0.1	1	0.1
CBU_0792	462	184	203	intracellular	BOVINE	NEG	0.1	1	0.1
CBU_0792	462	372	391	intracellular	BOVINE	NEG	0.1	1	0.1
CBU_0792	462	164	183	TMhelix	BOVINE	NEG	0.1	1	0.1
CBU_0793	204	1	204	extracellular	BOVINE	NEG	0.3	1	0.3
CBU_0794	464	1	464	extracellular	BOVINE	NEG	1	2	2
CBU_0795	184	1	184	extracellular	BOVINE	NEG	0.3	1	0.3
CBU_0796	113	1	113	extracellular	BOVINE	NEG	0.2	1.5	0.3
CBU_0797	526	132	143	intracellular	BOVINE	NEG	0.1	1	0.1
CBU_0797	526	40	53	extracellular	BOVINE	NEG	0.1	1	0.1
CBU_0797	526	109	131	TMhelix	BOVINE	NEG	0.1	1	0.1
CBU_0797	526	371	393	TMhelix	BOVINE	NEG	0.2	1	0.2
CBU_0798	331	28	331	extracellular	BOVINE	NEG	0.4	1.5	0.6
CBU_0800	137	1	137	extracellular	BOVINE	NEG	0.1	1	0.1
CBU_0801	145	1	145	intracellular	BOVINE	NEG	0.3	1	0.3
CBU_0802	268	1	268	extracellular	BOVINE	NEG	0.3	2	0.6
CBU_0803	351	25	351	extracellular	BOVINE	NEG	0.4	1.5	0.6
CBU_0804	1012	927	946	intracellular	BOVINE	NEG	0.1	1	0.1
CBU_0804	1012	30	332	extracellular	BOVINE	NEG	0.3	1	0.3
CBU_0804	1012	546	850	extracellular	BOVINE	NEG	0.8	1	0.8
CBU_0805	36	1	36	extracellular	BOVINE	NEG	0.1	1	0.1
CBU_0806	35	1	35	intracellular	BOVINE	NEG	0.2	1	0.2
CBU_0807	379	1	379	extracellular	BOVINE	NEG	0.2	2.5	0.5
CBU_0808	920	1	920	extracellular	BOVINE	NEG	0.7	4	2.8
CBU_0809	372	123	275	extracellular	BOVINE	NEG	0.3	1	0.3
CBU_0810	355	119	272	extracellular	BOVINE	NEG	0.2	1.5	0.3
CBU_0811	525	1	525	extracellular	BOVINE	NEG	0.1	2	0.2
CBU_0812	452	73	92	intracellular	BOVINE	NEG	0.1	1	0.1
CBU_0813	152	54	152	extracellular	BOVINE	NEG	0.3	2	0.6
CBU_0814a	246	31	246	extracellular	BOVINE	NEG	0.3	1	0.3
CBU_0814b	274	1	274	extracellular	BOVINE	NEG	0.4	1	0.4
CBU_0814c	88	1	88	extracellular	BOVINE	NEG	0.1	1	0.1
CBU_0817	200	1	200	extracellular	BOVINE	NEG	0.5	1	0.5
CBU_0818	193	1	193	extracellular	BOVINE	NEG	0.1	3	0.3
CBU_0819	224	1	224	extracellular	BOVINE	NEG	0.2	1	0.2
CBU_0820a	331	1	331	extracellular	BOVINE	NEG	0.2	1	0.2
CBU_0820b	112	1	112	extracellular	BOVINE	NEG	0.1	1	0.1
CBU_0822	378	1	378	extracellular	BOVINE	NEG	0.5	2	1
CBU_0823	565	1	565	extracellular	BOVINE	NEG	0.7	2	1.4
CBU_0824	461	1	461	extracellular	BOVINE	NEG	0.6	2	1.2
CBU_0825	369	1	369	extracellular	BOVINE	NEG	0.3	1	0.3
CBU_0826	167	1	167	extracellular	BOVINE	NEG	0.2	1.5	0.3
CBU_0827	198	1	198	extracellular	BOVINE	NEG	0.1	1	0.1
CBU_0828	517	1	517	extracellular	BOVINE	NEG	0.6	2	1.2
CBU_0829	331	1	331	extracellular	BOVINE	NEG	0.8	1.5	1.2
CBU_0830	384	1	384	extracellular	BOVINE	NEG	0.2	1.5	0.3
CBU_0831	632	1	632	extracellular	BOVINE	NEG	0.6	2	1.2
CBU_0832	183	1	183	extracellular	BOVINE	NEG	0.4	1.5	0.6
CBU_0833	601	194	253	intracellular	BOVINE	NEG	0.1	1	0.1
CBU_0833	601	304	601	intracellular	BOVINE	NEG	0.1	2	0.2
CBU_0833	601	97	144	intracellular	BOVINE	NEG	0.1	1	0.1
CBU_0834	328	1	328	extracellular	BOVINE	NEG	0.4	1.5	0.6
CBU_0835	89	1	89	extracellular	BOVINE	NEG	0.2	1	0.2
CBU_0836	358	1	358	extracellular	BOVINE	NEG	0.6	2	1.2
CBU_0839	430	1	430	extracellular	BOVINE	NEG	0.4	1.5	0.6
CBU_0840	637	1	637	extracellular	BOVINE	NEG	0.4	1	0.4
CBU_0841	377	1	99	intracellular	BOVINE	NEG	0.1	1	0.1
CBU_0841	377	123	377	extracellular	BOVINE	NEG	0.6	1	0.6
CBU_0842	365	1	365	extracellular	BOVINE	NEG	0.7	1	0.7
CBU_0843	385	1	385	extracellular	BOVINE	NEG	0.5	1	0.5
CBU_0844	339	1	339	extracellular	BOVINE	NEG	0.7	2	1.4
CBU_0845	429	1	429	extracellular	BOVINE	NEG	0.5	1	0.5
CBU_0846	449	1	449	extracellular	BOVINE	NEG	0.3	1	0.3
CBU_0847	254	1	254	extracellular	BOVINE	NEG	0.6	1.5	0.9
CBU_0849	295	1	295	extracellular	BOVINE	NEG	0.6	1.5	0.9
CBU_0850	297	184	218	intracellular	BOVINE	NEG	0.1	1	0.1
CBU_0851	89	1	89	extracellular	BOVINE	NEG	0.1	1	0.1
CBU_0852	696	1	696	extracellular	BOVINE	NEG	0.9	2	1.8
CBU_0853	143	1	143	extracellular	BOVINE	NEG	0.3	1	0.3
CBU_0854	36	1	36	intracellular	BOVINE	NEG	0.1	1	0.1
CBU_0854a_1	262	69	238	intracellular	BOVINE	NEG	0.1	1	0.1
CBU_0856	589	187	242	intracellular	BOVINE	NEG	0.5	1	0.5
CBU_0856	589	266	589	extracellular	BOVINE	NEG	0.9	2	1.8
CBU_0857	325	31	325	extracellular	BOVINE	NEG	0.3	1	0.3
CBU_0858	542	1	542	extracellular	BOVINE	NEG	0.5	2	1
CBU_0860	153	1	153	extracellular	BOVINE	NEG	0.2	1	0.2
CBU_0861a	387	1	387	extracellular	BOVINE	NEG	0.3	1	0.3
CBU_0861b	225	1	225	extracellular	BOVINE	NEG	0.4	1	0.4
CBU_0863	36	1	36	extracellular	BOVINE	NEG	0.2	1	0.2
CBU_0864	127	1	127	extracellular	BOVINE	NEG	0.1	1	0.1
CBU_0865	73	1	73	intracellular	BOVINE	NEG	0.3	1	0.3
CBU_0866	299	202	221	TMhelix	BOVINE	NEG	0.1	1	0.1
CBU_0867	152	1	152	extracellular	BOVINE	NEG	0.3	1	0.3
CBU_0868	610	1	610	extracellular	BOVINE	NEG	0.6	1.5	0.9
CBU_0869	364	1	364	extracellular	BOVINE	NEG	0.3	1	0.3
CBU_0869a	151	1	151	extracellular	BOVINE	NEG	0.2	1.5	0.3
CBU_0870	82	1	82	extracellular	BOVINE	NEG	0.4	1	0.4
CBU_0873	199	1	199	extracellular	BOVINE	NEG	0.1	1	0.1
CBU_0874	352	1	352	extracellular	BOVINE	NEG	0.4	1.5	0.6
CBU_0875	340	1	340	extracellular	BOVINE	NEG	0.5	2	1
CBU_0876	368	49	368	extracellular	BOVINE	NEG	0.3	2	0.6
CBU_0877	38	1	38	extracellular	BOVINE	NEG	0.1	1	0.1
CBU_0878	321	1	130	intracellular	BOVINE	NEG	0.4	1	0.4
CBU_0878	321	226	321	intracellular	BOVINE	NEG	0.6	1	0.6
CBU_0880	461	1	461	extracellular	BOVINE	NEG	0.5	1	0.5
CBU_0881	221	1	221	extracellular	BOVINE	NEG	0.3	1	0.3
CBU_0881a	276	1	276	extracellular	BOVINE	NEG	0.1	1	0.1
CBU_0884	602	1	602	extracellular	BOVINE	NEG	0.3	2	0.6
CBU_0885	388	1	388	extracellular	BOVINE	NEG	0.7	2	1.4
CBU_0886	391	1	391	extracellular	BOVINE	NEG	0.4	1	0.4
CBU_0886a	377	30	377	extracellular	BOVINE	NEG	0.5	1	0.5
CBU_0889	199	1	199	extracellular	BOVINE	NEG	0.6	1.5	0.9
CBU_0890	233	1	233	extracellular	BOVINE	NEG	0.2	1	0.2
CBU_0891	312	232	312	intracellular	BOVINE	NEG	0.2	1	0.2
CBU_0891	312	23	208	extracellular	BOVINE	NEG	0.7	2	1.4
CBU_0892	261	1	261	extracellular	BOVINE	NEG	0.1	1	0.1
CBU_0893	291	1	291	extracellular	BOVINE	NEG	0.3	1	0.3
CBU_0894	416	1	416	extracellular	BOVINE	NEG	0.8	1	0.8
CBU_0895	205	31	205	extracellular	BOVINE	NEG	0.3	2	0.6
CBU_0897	506	1	506	extracellular	BOVINE	NEG	0.4	1.5	0.6
CBU_0899	111	1	111	extracellular	BOVINE	NEG	0.3	1	0.3
CBU_0901a	67	1	67	extracellular	BOVINE	NEG	0.1	1	0.1
CBU_0901b	315	1	315	extracellular	BOVINE	NEG	0.6	1	0.6
CBU_0901c	823	1	823	extracellular	BOVINE	NEG	0.8	3	2.4
CBU_0904	353	1	353	extracellular	BOVINE	NEG	0.4	1	0.4
CBU_0905	79	1	79	extracellular	BOVINE	NEG	0.1	1	0.1
CBU_0907	192	1	192	extracellular	BOVINE	NEG	0.3	1	0.3
CBU_0909	204	1	204	extracellular	BOVINE	NEG	0.1	1	0.1
CBU_0910	324	1	324	extracellular	BOVINE	NEG	0.5	3	1.5
CBU_0912	474	1	474	extracellular	BOVINE	NEG	0.6	1	0.6
CBU_0913	157	1	157	extracellular	BOVINE	NEG	0.3	1	0.3
CBU_0914	371	45	148	intracellular	BOVINE	NEG	0.5	1	0.5
CBU_0915	169	1	169	extracellular	BOVINE	NEG	0.4	1	0.4
CBU_0916	255	1	255	extracellular	BOVINE	NEG	0.2	1	0.2
CBU_0916a	260	1	260	extracellular	BOVINE	NEG	0.6	1	0.6
CBU_0918	589	1	589	extracellular	BOVINE	NEG	0.7	3	2.1
CBU_0918a_2	152	1	27	extracellular	BOVINE	NEG	0.1	1	0.1
CBU_0920	371	201	371	intracellular	BOVINE	NEG	0.1	1	0.1
CBU_0920	371	63	150	intracellular	BOVINE	NEG	0.2	1	0.2
CBU_0922	437	204	232	intracellular	BOVINE	NEG	0.2	1	0.2
CBU_0922	437	350	355	intracellular	BOVINE	NEG	0.1	1	0.1
CBU_0924	222	1	222	extracellular	BOVINE	NEG	0.4	1	0.4
CBU_0925	333	23	333	extracellular	BOVINE	NEG	0.4	1	0.4
CBU_0926	297	1	297	extracellular	BOVINE	NEG	0.4	1	0.4
CBU_0927	498	1	498	extracellular	BOVINE	NEG	0.7	3	2.1
CBU_0929	281	1	246	extracellular	BOVINE	NEG	0.2	1	0.2
CBU_0930	226	1	226	extracellular	BOVINE	NEG	0.2	1.5	0.3
CBU_0931	500	1	500	extracellular	BOVINE	NEG	0.5	1	0.5
CBU_0935	129	28	129	intracellular	BOVINE	NEG	0.1	1	0.1
CBU_0936	189	1	189	extracellular	BOVINE	NEG	0.6	2.5	1.5
CBU_0937	465	1	465	extracellular	BOVINE	NEG	0.7	3	2.1
CBU_0937a	168	1	168	extracellular	BOVINE	NEG	0.2	1.5	0.3
CBU_0939	508	33	508	extracellular	BOVINE	NEG	0.9	4	3.6
CBU_0940	354	1	354	extracellular	BOVINE	NEG	0.3	2	0.6
CBU_0941	90	1	90	intracellular	BOVINE	NEG	0.3	1	0.3
CBU_0942	127	1	127	extracellular	BOVINE	NEG	0.2	1	0.2
CBU_0942_a	483	1	483	extracellular	BOVINE	NEG	0.6	2	1.2
CBU_0943	146	1	146	extracellular	BOVINE	NEG	0.5	1	0.5
CBU_0943_a	280	1	280	extracellular	BOVINE	NEG	0.6	1	0.6
CBU_0944_a	455	1	455	extracellular	BOVINE	NEG	0.8	2	1.6
CBU_0945	323	1	323	extracellular	BOVINE	NEG	0.2	1	0.2
CBU_0945_a	332	1	332	extracellular	BOVINE	NEG	0.6	1.5	0.9
CBU_0946	328	1	328	extracellular	BOVINE	NEG	0.3	2	0.6
CBU_0949	122	1	122	extracellular	BOVINE	NEG	0.2	1	0.2
CBU_0949a	927	1	927	extracellular	BOVINE	NEG	0.9	2	1.8
CBU_0952	227	24	227	intracellular	BOVINE	NEG	0.7	3	2.1
CBU_0953	441	266	294	extracellular	BOVINE	NEG	0.1	1	0.1
CBU_0954	248	1	248	extracellular	BOVINE	NEG	0.4	1	0.4
CBU_0955	217	1	217	extracellular	BOVINE	NEG	0.1	1	0.1
CBU_0956	220	35	220	extracellular	BOVINE	NEG	0.3	1	0.3
CBU_0956a_1	171	1	171	extracellular	BOVINE	NEG	0.2	1	0.2
CBU_0956a_2	405	1	405	extracellular	BOVINE	NEG	0.7	2	1.4
CBU_0956a_3	193	1	193	extracellular	BOVINE	NEG	0.1	2	0.2
CBU_0956a_4	503	1	503	extracellular	BOVINE	NEG	0.5	2	1
CBU_0957	414	24	414	extracellular	BOVINE	NEG	0.5	2	1
CBU_0959	409	79	86	intracellular	BOVINE	NEG	0.1	1	0.1
CBU_0959	409	56	78	TMhelix	BOVINE	NEG	0.1	1	0.1
CBU_0960	183	1	183	extracellular	BOVINE	NEG	0.4	1	0.4
CBU_0962	232	1	232	extracellular	BOVINE	NEG	0.6	1	0.6
CBU_0963	151	1	151	extracellular	BOVINE	NEG	0.4	1	0.4
CBU_0964	303	1	303	extracellular	BOVINE	NEG	0.2	1.5	0.3
CBU_0965	521	241	389	extracellular	BOVINE	NEG	0.5	1	0.5
CBU_0966	377	224	261	extracellular	BOVINE	NEG	0.2	1	0.2
CBU_0968	176	1	176	extracellular	BOVINE	NEG	0.1	1	0.1
CBU_0970	351	48	98	intracellular	BOVINE	NEG	0.5	1	0.5
CBU_0970	351	281	351	extracellular	BOVINE	NEG	0.1	1	0.1
CBU_0971	347	1	347	extracellular	BOVINE	NEG	0.5	2	1
CBU_0972	230	1	230	extracellular	BOVINE	NEG	0.3	1	0.3
CBU_0973	387	1	387	extracellular	BOVINE	NEG	0.4	1.5	0.6
CBU_0974	394	1	394	extracellular	BOVINE	NEG	0.5	3	1.5
CBU_0975	554	1	554	extracellular	BOVINE	NEG	0.8	2	1.6
CBU_0976	256	1	256	extracellular	BOVINE	NEG	0.1	1	0.1
CBU_0977	661	1	661	extracellular	BOVINE	NEG	0.5	2	1
CBU_0978	155	1	155	extracellular	BOVINE	NEG	0.1	1	0.1
CBU_0982	360	1	360	extracellular	BOVINE	NEG	0.7	1	0.7
CBU_0982a	171	1	171	extracellular	BOVINE	NEG	0.4	1	0.4
CBU_0984	258	1	258	extracellular	BOVINE	NEG	0.2	1	0.2
CBU_0985	252	1	252	extracellular	BOVINE	NEG	0.4	1.5	0.6
CBU_0986	250	1	250	extracellular	BOVINE	NEG	0.1	1	0.1
CBU_0987	265	1	265	extracellular	BOVINE	NEG	0.3	1	0.3
CBU_0988	229	1	229	extracellular	BOVINE	NEG	0.2	1	0.2
CBU_0989a	918	1	918	extracellular	BOVINE	NEG	1	4.5	4.5
CBU_0989b	148	1	119	extracellular	BOVINE	NEG	0.1	1	0.1
CBU_0993	170	1	170	extracellular	BOVINE	NEG	0.1	1	0.1
CBU_0996	305	197	221	intracellular	BOVINE	NEG	0.1	1	0.1
CBU_0998	435	1	435	extracellular	BOVINE	NEG	0.6	1.5	0.9
CBU_0999	454	1	454	extracellular	BOVINE	NEG	0.4	1	0.4
CBU_1000	233	1	233	extracellular	BOVINE	NEG	0.3	1	0.3
CBU_1001	414	120	272	intracellular	BOVINE	NEG	0.4	1	0.4
CBU_1001	414	296	314	extracellular	BOVINE	NEG	0.2	1	0.2
CBU_1001	414	44	96	extracellular	BOVINE	NEG	0.3	1	0.3
CBU_1001	414	273	295	TMhelix	BOVINE	NEG	0.1	1	0.1
CBU_1001	414	97	119	TMhelix	BOVINE	NEG	0.1	1	0.1
CBU_1002	323	1	323	extracellular	BOVINE	NEG	0.4	1	0.4
CBU_1003	242	1	242	extracellular	BOVINE	NEG	0.4	1	0.4
CBU_1004	248	1	248	extracellular	BOVINE	NEG	0.2	1	0.2
CBU_1005	234	1	234	extracellular	BOVINE	NEG	0.8	2	1.6
CBU_1006	384	1	384	extracellular	BOVINE	NEG	0.5	1	0.5
CBU_1007	321	1	321	extracellular	BOVINE	NEG	0.2	1	0.2
CBU_1008	442	1	442	extracellular	BOVINE	NEG	0.3	1	0.3
CBU_1010	126	1	126	extracellular	BOVINE	NEG	0.1	1	0.1
CBU_1011	394	1	394	extracellular	BOVINE	NEG	0.4	1.5	0.6
CBU_1012a	567	1	567	extracellular	BOVINE	NEG	0.6	2.5	1.5
CBU_1012b	102	1	102	extracellular	BOVINE	NEG	0.1	1	0.1
CBU_1012c	61	1	61	intracellular	BOVINE	NEG	0.1	1	0.1
CBU_1015	181	1	181	extracellular	BOVINE	NEG	0.3	1	0.3
CBU_1017	380	1	380	extracellular	BOVINE	NEG	0.3	1	0.3
CBU_1021	147	1	147	extracellular	BOVINE	NEG	0.2	1	0.2
CBU_1022	99	1	99	extracellular	BOVINE	NEG	0.1	1	0.1
CBU_1023	318	1	318	extracellular	BOVINE	NEG	0.7	2	1.4
CBU_1023a	92	1	92	intracellular	BOVINE	NEG	0.1	1	0.1
CBU_1024	780	1	754	extracellular	BOVINE	NEG	0.8	3	2.4
CBU_1027	463	1	463	extracellular	BOVINE	NEG	0.4	2	0.8
CBU_1028	300	1	300	extracellular	BOVINE	NEG	0.2	1.5	0.3
CBU_1028a_1	176	1	176	extracellular	BOVINE	NEG	0.3	1	0.3
CBU_1028a_2	223	1	223	extracellular	BOVINE	NEG	0.1	1	0.1
CBU_1031	146	1	146	intracellular	BOVINE	NEG	0.5	1	0.5
CBU_1032	187	1	187	extracellular	BOVINE	NEG	0.5	1	0.5
CBU_1034	211	1	27	intracellular	BOVINE	NEG	0.1	1	0.1
CBU_1035	468	1	468	extracellular	BOVINE	NEG	0.6	1.5	0.9
CBU_1035a	89	1	89	extracellular	BOVINE	NEG	0.1	1	0.1
CBU_1035b_1	290	1	290	extracellular	BOVINE	NEG	0.7	2	1.4
CBU_1035b_2	209	179	209	extracellular	BOVINE	NEG	0.1	1	0.1
CBU_1039	668	522	601	intracellular	BOVINE	NEG	0.4	1	0.4
CBU_1040	298	115	298	extracellular	BOVINE	NEG	0.1	1	0.1
CBU_1041	51	1	51	extracellular	BOVINE	NEG	0.3	1	0.3
CBU_1043	214	1	214	extracellular	BOVINE	NEG	0.3	1	0.3
CBU_1044	582	1	582	extracellular	BOVINE	NEG	0.6	2	1.2
CBU_1045a	37	1	37	extracellular	BOVINE	NEG	0.2	1	0.2
CBU_1046	593	1	593	extracellular	BOVINE	NEG	0.2	1	0.2
CBU_1048a	193	1	48	intracellular	BOVINE	NEG	0.2	1	0.2
CBU_1048a	193	101	193	intracellular	BOVINE	NEG	0.1	1	0.1
CBU_1048b	457	1	457	extracellular	BOVINE	NEG	0.4	1.5	0.6
CBU_1050	70	1	70	extracellular	BOVINE	NEG	0.2	1	0.2
CBU_1051	409	1	409	extracellular	BOVINE	NEG	0.5	1	0.5
CBU_1052	865	1	865	extracellular	BOVINE	NEG	1	3.5	3.5
CBU_1053	144	1	144	extracellular	BOVINE	NEG	0.2	1	0.2
CBU_1054	343	1	343	extracellular	BOVINE	NEG	0.4	1.5	0.6
CBU_1055	166	1	166	extracellular	BOVINE	NEG	0.1	1	0.1
CBU_1056	859	1	859	extracellular	BOVINE	NEG	0.6	2.5	1.5
CBU_1058	428	1	428	extracellular	BOVINE	NEG	0.6	1.5	0.9
CBU_1059	244	1	244	extracellular	BOVINE	NEG	0.4	1	0.4
CBU_1060	209	1	209	extracellular	BOVINE	NEG	0.2	2	0.4
CBU_1061	266	1	266	extracellular	BOVINE	NEG	0.7	1	0.7
CBU_1061a	368	1	368	extracellular	BOVINE	NEG	0.7	4	2.8
CBU_1063	468	1	468	extracellular	BOVINE	NEG	0.6	2.5	1.5
CBU_1064	94	1	94	extracellular	BOVINE	NEG	0.1	1	0.1
CBU_1065	184	1	184	intracellular	BOVINE	NEG	0.2	1	0.2
CBU_1066	593	201	398	intracellular	BOVINE	NEG	0.3	2	0.6
CBU_1066	593	551	569	extracellular	BOVINE	NEG	0.1	1	0.1
CBU_1066	593	531	550	TMhelix	BOVINE	NEG	0.1	1	0.1
CBU_1067	256	1	256	extracellular	BOVINE	NEG	0.4	1	0.4
CBU_1067a	582	418	582	intracellular	BOVINE	NEG	0.1	1	0.1
CBU_1067a	582	71	219	extracellular	BOVINE	NEG	0.1	2	0.2
CBU_1068		1	79	extracellular	BOVINE	NEG	0.3	1	0.3
CBU_1069b	248	1	248	extracellular	BOVINE	NEG	0.8	1	0.8
CBU_1072	385	1	385	extracellular	BOVINE	NEG	0.5	1	0.5
CBU_1073	168	1	168	extracellular	BOVINE	NEG	0.2	1	0.2
CBU_1074	186	1	186	extracellular	BOVINE	NEG	0.1	1	0.1
CBU_1075	383	176	383	extracellular	BOVINE	NEG	0.2	1	0.2
CBU_1076		1	364	extracellular	BOVINE	NEG	0.4	1.5	0.6
CBU_1077	313	1	313	extracellular	BOVINE	NEG	0.4	1.5	0.6
CBU_1078	112	1	112	intracellular	BOVINE	NEG	0.1	1	0.1
CBU_1079	198	1	198	extracellular	BOVINE	NEG	0.2	2	0.4
CBU_1080	160	1	160	extracellular	BOVINE	NEG	0.4	1	0.4
CBU_1081	112	50	112	extracellular	BOVINE	NEG	0.3	1	0.3
CBU_1081	112	27	49	TMhelix	BOVINE	NEG	0.1	1	0.1
CBU_1082	311	1	311	extracellular	BOVINE	NEG	0.5	4	2
CBU_1083	574	1	574	extracellular	BOVINE	NEG	0.7	2	1.4
CBU_1084	683	1	683	extracellular	BOVINE	NEG	0.8	2	1.6
CBU_1085	405	1	405	extracellular	BOVINE	NEG	0.3	1	0.3
CBU_1087	148	1	148	extracellular	BOVINE	NEG	0.4	1	0.4
CBU_1088	488	1	488	extracellular	BOVINE	NEG	0.4	1	0.4
CBU_1089	32	1	32	intracellular	BOVINE	NEG	0.1	1	0.1
CBU_1091	749	1	749	extracellular	BOVINE	NEG	0.6	3	1.8
CBU_1093	1019	33	335	intracellular	BOVINE	NEG	0.8	1.5	1.2
CBU_1093	1019	488	522	intracellular	BOVINE	NEG	0.1	1	0.1
CBU_1093	1019	615	849	intracellular	BOVINE	NEG	0.6	1	0.6
CBU_1093	1019	900	952	intracellular	BOVINE	NEG	0.1	1	0.1
CBU_1093	1019	546	591	extracellular	BOVINE	NEG	0.6	1	0.6
CBU_1094	380	30	380	extracellular	BOVINE	NEG	0.5	2	1
CBU_1095	187	46	187	extracellular	BOVINE	NEG	0.5	1	0.5
CBU_1096	459	1	459	extracellular	BOVINE	NEG	0.7	2	1.4
CBU_1097	265	1	265	extracellular	BOVINE	NEG	0.6	2.5	1.5
CBU_1098	274	1	274	extracellular	BOVINE	NEG	0.5	1	0.5
CBU_1099	259	65	259	intracellular	BOVINE	NEG	0.2	1.5	0.3
CBU_1100	142	36	142	extracellular	BOVINE	NEG	0.4	1	0.4
CBU_1101	345	1	345	extracellular	BOVINE	NEG	0.6	4.5	2.7
CBU_1103	426	27	426	extracellular	BOVINE	NEG	0.4	1.5	0.6
CBU_1105a	103	1	103	intracellular	BOVINE	NEG	0.1	2	0.2
CBU_1105b	178	1	178	extracellular	BOVINE	NEG	0.5	1	0.5
CBU_1111	404	32	404	extracellular	BOVINE	NEG	0.5	2	1
CBU_1112	121	1	121	extracellular	BOVINE	NEG	0.1	1	0.1
CBU_1113	405	1	405	extracellular	BOVINE	NEG	0.5	2	1
CBU_1116	369	1	369	extracellular	BOVINE	NEG	0.3	1	0.3
CBU_1117	314	1	314	extracellular	BOVINE	NEG	0.3	1	0.3
CBU_1118	250	1	250	extracellular	BOVINE	NEG	0.2	1.5	0.3
CBU_1119	273	1	273	extracellular	BOVINE	NEG	0.8	2	1.6
CBU_1120	541	1	541	extracellular	BOVINE	NEG	0.5	1	0.5
CBU_1121	60	1	60	intracellular	BOVINE	NEG	0.1	1	0.1
CBU_1122	253	1	253	extracellular	BOVINE	NEG	0.3	1	0.3
CBU_1123	313	1	313	extracellular	BOVINE	NEG	0.3	2	0.6
CBU_1124	106	1	106	extracellular	BOVINE	NEG	0.2	1	0.2
CBU_1125a	289	1	289	extracellular	BOVINE	NEG	0.1	1	0.1
CBU_1125b	183	1	183	extracellular	BOVINE	NEG	0.4	1	0.4
CBU_1128	119	1	119	extracellular	BOVINE	NEG	0.3	1	0.3
CBU_1129	396	1	396	extracellular	BOVINE	NEG	0.3	1	0.3
CBU_1130	689	210	221	intracellular	BOVINE	NEG	0.1	1	0.1
CBU_1130	689	504	541	intracellular	BOVINE	NEG	0.1	1	0.1
CBU_1130	689	1	45	extracellular	BOVINE	NEG	0.1	1	0.1
CBU_1130	689	313	339	extracellular	BOVINE	NEG	0.1	1	0.1
CBU_1130	689	462	480	extracellular	BOVINE	NEG	0.3	1	0.3
CBU_1130	689	439	461	TMhelix	BOVINE	NEG	0.1	1	0.1
CBU_1130	689	481	503	TMhelix	BOVINE	NEG	0.1	1	0.1
CBU_1131	240	1	240	extracellular	BOVINE	NEG	0.1	1	0.1
CBU_1133	267	1	267	extracellular	BOVINE	NEG	0.3	1	0.3
CBU_1134	151	28	151	intracellular	BOVINE	NEG	0.7	1	0.7
CBU_1135	144	1	144	extracellular	BOVINE	NEG	0.4	1	0.4
CBU_1136	1044	1	1044	extracellular	BOVINE	NEG	1	7	7
CBU_1137	184	1	184	extracellular	BOVINE	NEG	0.1	1	0.1
CBU_1138	248	25	248	extracellular	BOVINE	NEG	0.4	2	0.8
CBU_1138	248	7	24	TMhelix	BOVINE	NEG	0.2	1	0.2
CBU_1140_1	247	1	247	extracellular	BOVINE	NEG	0.5	1	0.5
CBU_1140_2	86	1	86	extracellular	BOVINE	NEG	0.2	1	0.2
CBU_1141	304	44	126	extracellular	BOVINE	NEG	0.3	1	0.3
CBU_1142	622	521	553	intracellular	BOVINE	NEG	0.1	1	0.1
CBU_1142	622	603	622	intracellular	BOVINE	NEG	0.1	1	0.1
CBU_1142	622	30	446	extracellular	BOVINE	NEG	0.5	2	1
CBU_1142	622	447	469	TMhelix	BOVINE	NEG	0.1	1	0.1
CBU_1143	116	47	116	intracellular	BOVINE	NEG	0.1	1	0.1
CBU_1145a_1	133	1	133	extracellular	BOVINE	NEG	0.2	1	0.2
CBU_1145a_2	855	700	855	intracellular	BOVINE	NEG	0.6	2	1.2
CBU_1145a_2	855	1	676	extracellular	BOVINE	NEG	0.6	1	0.6
CBU_1145a_2	855	677	699	TMhelix	BOVINE	NEG	0.2	1	0.2
CBU_1147	362	1	362	extracellular	BOVINE	NEG	0.6	2	1.2
CBU_1148	1157	1	1157	extracellular	BOVINE	NEG	0.9	2	1.8
CBU_1150	228	1	228	extracellular	BOVINE	NEG	0.2	1	0.2
CBU_1151	245	28	245	intracellular	BOVINE	NEG	0.4	1	0.4
CBU_1152	463	1	463	extracellular	BOVINE	NEG	0.8	3	2.4
CBU_1154	257	1	257	extracellular	BOVINE	NEG	0.4	1	0.4
CBU_1155	600	1	600	extracellular	BOVINE	NEG	0.7	3	2.1
CBU_1156	267	1	267	extracellular	BOVINE	NEG	0.6	1.5	0.9
CBU_1157	233	30	233	extracellular	BOVINE	NEG	0.2	1	0.2
CBU_1158	455	319	378	extracellular	BOVINE	NEG	0.1	1	0.1
CBU_1160	391	1	391	extracellular	BOVINE	NEG	0.7	2	1.4
CBU_1162	443	1	31	intracellular	BOVINE	NEG	0.1	1	0.1
CBU_1162	443	212	245	intracellular	BOVINE	NEG	0.2	1	0.2
CBU_1162	443	283	305	TMhelix	BOVINE	NEG	0.1	1	0.1
CBU_1164a	118	1	118	extracellular	BOVINE	NEG	0.4	1	0.4
CBU_1164c	219	1	78	intracellular	BOVINE	NEG	0.2	1	0.2
CBU_1164c	219	105	123	TMhelix	BOVINE	NEG	0.2	1	0.2
CBU_1164c	219	79	101	TMhelix	BOVINE	NEG	0.1	1	0.1
CBU_1168	518	1	518	extracellular	BOVINE	NEG	0.9	2	1.8
CBU_1169	151	1	151	extracellular	BOVINE	NEG	0.2	1	0.2
CBU_1171	150	1	150	intracellular	BOVINE	NEG	0.3	1	0.3
CBU_1171a	476	1	476	extracellular	BOVINE	NEG	0.9	3	2.7
CBU_1173	122	1	122	extracellular	BOVINE	NEG	0.4	1	0.4
CBU_1173a	139	1	139	extracellular	BOVINE	NEG	0.2	1	0.2
CBU_1175	437	1	161	intracellular	BOVINE	NEG	0.3	1	0.3
CBU_1175	437	217	264	intracellular	BOVINE	NEG	0.1	1	0.1
CBU_1175	437	349	437	intracellular	BOVINE	NEG	0.3	1	0.3
CBU_1175	437	288	325	extracellular	BOVINE	NEG	0.2	1	0.2
CBU_1175	437	326	348	TMhelix	BOVINE	NEG	0.1	1	0.1
CBU_1176	472	1	472	extracellular	BOVINE	NEG	0.7	1	0.7
CBU_1178	377	1	377	extracellular	BOVINE	NEG	0.7	3	2.1
CBU_1179	398	64	74	intracellular	BOVINE	NEG	0.1	1	0.1
CBU_1179	398	364	386	TMhelix	BOVINE	NEG	0.1	1	0.1
CBU_1180	43	1	43	intracellular	BOVINE	NEG	0.1	1	0.1
CBU_1181	392	1	392	extracellular	BOVINE	NEG	0.1	2	0.2
CBU_1182	380	1	380	extracellular	BOVINE	NEG	0.6	1	0.6
CBU_1183	117	1	117	extracellular	BOVINE	NEG	0.2	1	0.2
CBU_1185	609	1	609	extracellular	BOVINE	NEG	0.6	1	0.6
CBU_1187	215	1	215	extracellular	BOVINE	NEG	0.4	1	0.4
CBU_1188	423	1	423	extracellular	BOVINE	NEG	0.8	2	1.6
CBU_1189	440	1	440	extracellular	BOVINE	NEG	0.4	1	0.4
CBU_1190	211	30	211	extracellular	BOVINE	NEG	0.1	1	0.1
CBU_1191	778	102	116	intracellular	BOVINE	NEG	0.1	1	0.1
CBU_1191	778	196	778	extracellular	BOVINE	NEG	0.8	1	0.8
CBU_1193	320	1	320	extracellular	BOVINE	NEG	0.6	1	0.6
CBU_1194	478	412	478	intracellular	BOVINE	NEG	0.3	1	0.3
CBU_1194	478	1	191	extracellular	BOVINE	NEG	0.3	1	0.3
CBU_1196	753	1	753	extracellular	BOVINE	NEG	0.7	2	1.4
CBU_1197	66	1	40	extracellular	BOVINE	NEG	0.2	1	0.2
CBU_1198	178	1	178	extracellular	BOVINE	NEG	0.3	1	0.3
CBU_1200	427	1	427	extracellular	BOVINE	NEG	0.9	4	3.6
CBU_1201	343	1	343	extracellular	BOVINE	NEG	0.3	1	0.3
CBU_1203	550	35	550	extracellular	BOVINE	NEG	0.7	1	0.7
CBU_1204	458	1	458	extracellular	BOVINE	NEG	1	2	2
CBU_1206	459	113	131	extracellular	BOVINE	NEG	0.2	1	0.2
CBU_1208	412	113	145	intracellular	BOVINE	NEG	0.2	1	0.2
CBU_1208	412	343	354	intracellular	BOVINE	NEG	0.1	1	0.1
CBU_1209	513	195	316	intracellular	BOVINE	NEG	0.7	1	0.7
CBU_1209	513	445	513	intracellular	BOVINE	NEG	0.2	1.5	0.3
CBU_1209	513	149	171	extracellular	BOVINE	NEG	0.2	1	0.2
CBU_1209	513	340	353	extracellular	BOVINE	NEG	0.1	1	0.1
CBU_1209	513	126	148	TMhelix	BOVINE	NEG	0.1	1	0.1
CBU_1209	513	172	194	TMhelix	BOVINE	NEG	0.1	1	0.1
CBU_1210b	485	1	485	extracellular	BOVINE	NEG	0.6	1.5	0.9
CBU_1212a	54	1	20	intracellular	BOVINE	NEG	0.1	1	0.1
CBU_1213	657	1	657	extracellular	BOVINE	NEG	0.5	2	1
CBU_1215a	162	1	162	extracellular	BOVINE	NEG	0.1	1	0.1
CBU_1215b	421	1	421	extracellular	BOVINE	NEG	0.8	2	1.6
CBU_1217	497	1	497	extracellular	BOVINE	NEG	0.2	1	0.2
CBU_1219	372	1	372	extracellular	BOVINE	NEG	0.6	2	1.2
CBU_1220	240	1	240	extracellular	BOVINE	NEG	0.3	1	0.3
CBU_1221	197	1	197	extracellular	BOVINE	NEG	0.4	2	0.8
CBU_1222	289	1	289	extracellular	BOVINE	NEG	0.5	1	0.5
CBU_1223	309	1	309	extracellular	BOVINE	NEG	0.7	1	0.7
CBU_1224	426	28	426	extracellular	BOVINE	NEG	0.6	2.5	1.5
CBU_1225	302	1	302	extracellular	BOVINE	NEG	0.1	2	0.2
CBU_1226	1626	1	1626	extracellular	BOVINE	NEG	0.9	3	2.7
CBU_1227	232	1	232	extracellular	BOVINE	NEG	0.1	1	0.1
CBU_1228	478	33	180	intracellular	BOVINE	NEG	0.4	1	0.4
CBU_1228	478	201	478	extracellular	BOVINE	NEG	0.6	1	0.6
CBU_1229	862	1	862	extracellular	BOVINE	NEG	0.9	3	2.7
CBU_1230	1110	1	1110	extracellular	BOVINE	NEG	0.9	3	2.7
CBU_1231	232	1	232	extracellular	BOVINE	NEG	0.5	1	0.5
CBU_1233	300	1	300	extracellular	BOVINE	NEG	0.4	1	0.4
CBU_1234	428	1	428	extracellular	BOVINE	NEG	0.2	2.5	0.5
CBU_1235	183	1	183	extracellular	BOVINE	NEG	0.2	1	0.2
CBU_1238	84	1	84	intracellular	BOVINE	NEG	0.1	1	0.1
CBU_1239	193	175	193	intracellular	BOVINE	NEG	0.1	1	0.1
CBU_1240	339	1	339	extracellular	BOVINE	NEG	0.4	1	0.4
CBU_1241	328	1	328	extracellular	BOVINE	NEG	0.4	1	0.4
CBU_1242	408	1	408	extracellular	BOVINE	NEG	0.6	3	1.8
CBU_1243	414	1	414	extracellular	BOVINE	NEG	0.8	1.5	1.2
CBU_1244	511	401	423	TMhelix	BOVINE	NEG	0.1	1	0.1
CBU_1245	443	1	443	extracellular	BOVINE	NEG	0.6	1	0.6
CBU_1247	206	44	206	extracellular	BOVINE	NEG	0.6	2	1.2
CBU_1248	421	1	421	extracellular	BOVINE	NEG	0.5	1	0.5
CBU_1249	203	1	121	intracellular	BOVINE	NEG	0.3	1	0.3
CBU_1249	203	145	203	extracellular	BOVINE	NEG	0.8	1.5	1.2
CBU_1250	46	1	46	extracellular	BOVINE	NEG	0.1	1	0.1
CBU_1250a	252	1	252	extracellular	BOVINE	NEG	0.3	2	0.6
CBU_1252	370	1	370	extracellular	BOVINE	NEG	0.2	1.5	0.3
CBU_1253a	145	1	145	extracellular	BOVINE	NEG	0.2	1	0.2
CBU_1253b	508	1	508	extracellular	BOVINE	NEG	0.6	1.5	0.9
CBU_1255	267	1	267	extracellular	BOVINE	NEG	0.2	1.5	0.3
CBU_1258	144	1	144	extracellular	BOVINE	NEG	0.4	1	0.4
CBU_1259	532	409	532	intracellular	BOVINE	NEG	0.1	1	0.1
CBU_1260	248	28	248	extracellular	BOVINE	NEG	0.4	1	0.4
CBU_1261	418	30	418	extracellular	BOVINE	NEG	0.3	3	0.9
CBU_1263	128	85	128	intracellular	BOVINE	NEG	0.1	1	0.1
CBU_1264	137	65	96	intracellular	BOVINE	NEG	0.2	1	0.2
CBU_1265	242	1	242	extracellular	BOVINE	NEG	0.1	1	0.1
CBU_1266	315	1	315	extracellular	BOVINE	NEG	0.1	1	0.1
CBU_1267	682	470	682	extracellular	BOVINE	NEG	0.4	1	0.4
CBU_1268	357	1	357	extracellular	BOVINE	NEG	0.4	1	0.4
CBU_1269	163	1	163	extracellular	BOVINE	NEG	0.2	1.5	0.3
CBU_1269a	129	1	129	extracellular	BOVINE	NEG	0.1	1	0.1
CBU_1270a_1	135	1	135	extracellular	BOVINE	NEG	0.3	1	0.3
CBU_1270a_2	406	1	406	extracellular	BOVINE	NEG	0.6	2	1.2
CBU_1273	420	1	420	extracellular	BOVINE	NEG	0.4	2	0.8
CBU_1274	160	39	160	extracellular	BOVINE	NEG	0.1	1	0.1
CBU_1275	402	1	402	extracellular	BOVINE	NEG	0.6	1.5	0.9
CBU_1276	268	30	268	extracellular	BOVINE	NEG	0.3	2	0.6
CBU_1276	268	7	29	TMhelix	BOVINE	NEG	0.1	1	0.1
CBU_1277	235	1	235	extracellular	BOVINE	NEG	0.1	1	0.1
CBU_1278	185	1	185	extracellular	BOVINE	NEG	0.3	1	0.3
CBU_1279	200	1	35	intracellular	BOVINE	NEG	0.1	1	0.1
CBU_1279	200	86	133	intracellular	BOVINE	NEG	0.1	1	0.1
CBU_1280	173	1	173	extracellular	BOVINE	NEG	0.5	1	0.5
CBU_1280a	79	1	79	intracellular	BOVINE	NEG	0.3	2	0.6
CBU_1281	1073	1	1073	extracellular	BOVINE	NEG	0.7	2	1.4
CBU_1282	402	1	402	extracellular	BOVINE	NEG	0.3	1	0.3
CBU_1284	436	1	436	extracellular	BOVINE	NEG	0.4	1	0.4
CBU_1285	452	320	330	intracellular	BOVINE	NEG	0.1	1	0.1
CBU_1286	460	1	460	extracellular	BOVINE	NEG	0.3	1	0.3
CBU_1287	591	85	141	intracellular	BOVINE	NEG	0.2	1.5	0.3
CBU_1287	591	162	591	extracellular	BOVINE	NEG	0.6	2	1.2
CBU_1287	591	142	161	TMhelix	BOVINE	NEG	0.1	1	0.1
CBU_1289	374	1	374	extracellular	BOVINE	NEG	0.5	3	1.5
CBU_1290	656	1	656	extracellular	BOVINE	NEG	0.7	3	2.1
CBU_1291	197	1	197	extracellular	BOVINE	NEG	0.3	1	0.3
CBU_1292	465	1	465	extracellular	BOVINE	NEG	0.4	1	0.4
CBU_1293	204	1	204	extracellular	BOVINE	NEG	0.4	1	0.4
CBU_1294	125	1	125	extracellular	BOVINE	NEG	0.3	1	0.3
CBU_1295	109	27	109	intracellular	BOVINE	NEG	0.1	2	0.2
CBU_1296	299	1	299	extracellular	BOVINE	NEG	0.3	2	0.6
CBU_1297	556	1	556	extracellular	BOVINE	NEG	0.7	2	1.4
CBU_1298a	224	1	224	extracellular	BOVINE	NEG	0.4	2	0.8
CBU_1298b	385	1	385	extracellular	BOVINE	NEG	0.4	1	0.4
CBU_1301	155	1	155	extracellular	BOVINE	NEG	0.1	1	0.1
CBU_1302	126	28	126	extracellular	BOVINE	NEG	0.1	1	0.1
CBU_1303	101	1	101	extracellular	BOVINE	NEG	0.2	1	0.2
CBU_1305	159	1	159	extracellular	BOVINE	NEG	0.2	1	0.2
CBU_1306	284	1	284	extracellular	BOVINE	NEG	0.4	2	0.8
CBU_1308	221	1	221	extracellular	BOVINE	NEG	0.4	1	0.4
CBU_1308a	182	1	182	extracellular	BOVINE	NEG	0.5	1	0.5
CBU_1311	813	1	813	extracellular	BOVINE	NEG	0.7	6	4.2
CBU_1314	214	1	214	extracellular	BOVINE	NEG	0.3	1	0.3
CBU_1316	75	1	75	intracellular	BOVINE	NEG	0.2	1	0.2
CBU_1316a	35	1	35	extracellular	BOVINE	NEG	0.2	1	0.2
CBU_1318	207	1	207	extracellular	BOVINE	NEG	0.5	1	0.5
CBU_1319	111	1	111	extracellular	BOVINE	NEG	0.3	1	0.3
CBU_1320	103	1	103	extracellular	BOVINE	NEG	0.5	2	1
CBU_1321	792	1	792	extracellular	BOVINE	NEG	0.8	2	1.6
CBU_1322	328	1	328	extracellular	BOVINE	NEG	0.7	1	0.7
CBU_1323	119	1	119	extracellular	BOVINE	NEG	0.3	1	0.3
CBU_1326	651	1	651	extracellular	BOVINE	NEG	0.7	4	2.8
CBU_1328	90	1	90	extracellular	BOVINE	NEG	0.4	1	0.4
CBU_1329	356	1	356	extracellular	BOVINE	NEG	0.5	2	1
CBU_1329a	435	1	435	extracellular	BOVINE	NEG	0.4	2	0.8
CBU_1331	125	1	125	intracellular	BOVINE	NEG	0.3	1	0.3
CBU_1334	377	166	377	extracellular	BOVINE	NEG	0.2	1	0.2
CBU_1334a	89	1	89	intracellular	BOVINE	NEG	0.2	1	0.2
CBU_1335	382	1	382	extracellular	BOVINE	NEG	0.3	1	0.3
CBU_1336	305	284	305	intracellular	BOVINE	NEG	0.2	1	0.2
CBU_1337	1143	1	1143	extracellular	BOVINE	NEG	0.7	1	0.7
CBU_1338	372	1	372	extracellular	BOVINE	NEG	0.4	1.5	0.6
CBU_1339	202	1	202	extracellular	BOVINE	NEG	0.5	1	0.5
CBU_1340	98	38	98	intracellular	BOVINE	NEG	0.1	1	0.1
CBU_1341	524	1	524	extracellular	BOVINE	NEG	0.2	1.5	0.3
CBU_1342	489	1	489	extracellular	BOVINE	NEG	0.7	2	1.4
CBU_1343	494	179	370	intracellular	BOVINE	NEG	0.3	1	0.3
CBU_1343	494	1	89	extracellular	BOVINE	NEG	0.3	1	0.3
CBU_1345	429	142	147	intracellular	BOVINE	NEG	0.2	1.5	0.3
CBU_1345	429	203	222	intracellular	BOVINE	NEG	0.1	1	0.1
CBU_1345	429	246	264	extracellular	BOVINE	NEG	0.1	1	0.1
CBU_1345	429	52	65	extracellular	BOVINE	NEG	0.2	1	0.2
CBU_1345	429	119	141	TMhelix	BOVINE	NEG	0.2	1	0.2
CBU_1345	429	66	88	TMhelix	BOVINE	NEG	0.1	1	0.1
CBU_1346	460	1	460	extracellular	BOVINE	NEG	0.4	2	0.8
CBU_1347	474	1	34	intracellular	BOVINE	NEG	0.1	1	0.1
CBU_1349	579	1	579	extracellular	BOVINE	NEG	0.5	1	0.5
CBU_1351	297	1	297	extracellular	BOVINE	NEG	0.5	1	0.5
CBU_1352	647	28	100	intracellular	BOVINE	NEG	0.1	2	0.2
CBU_1352	647	124	647	extracellular	BOVINE	NEG	0.7	1	0.7
CBU_1353	212	1	212	extracellular	BOVINE	NEG	0.3	1	0.3
CBU_1354	180	1	180	extracellular	BOVINE	NEG	0.3	1	0.3
CBU_1355	117	1	117	extracellular	BOVINE	NEG	0.2	1	0.2
CBU_1356	158	1	158	extracellular	BOVINE	NEG	0.2	1	0.2
CBU_1357	405	1	405	extracellular	BOVINE	NEG	0.8	2	1.6
CBU_1358	426	1	426	extracellular	BOVINE	NEG	0.6	2.5	1.5
CBU_1359	244	1	244	extracellular	BOVINE	NEG	0.2	1.5	0.3
CBU_1360	484	1	484	extracellular	BOVINE	NEG	0.5	1	0.5
CBU_1361	153	1	153	extracellular	BOVINE	NEG	0.1	1	0.1
CBU_1362	378	197	378	intracellular	BOVINE	NEG	0.2	1	0.2
CBU_1363	458	1	458	extracellular	BOVINE	NEG	0.8	2	1.6
CBU_1366	110	1	110	extracellular	BOVINE	NEG	0.7	1	0.7
CBU_1367	561	1	561	extracellular	BOVINE	NEG	0.5	2	1
CBU_1369	339	1	209	intracellular	BOVINE	NEG	0.5	1	0.5
CBU_1370	328	1	328	extracellular	BOVINE	NEG	0.4	1.5	0.6
CBU_1371	226	1	226	extracellular	BOVINE	NEG	0.3	1	0.3
CBU_1372	193	1	193	extracellular	BOVINE	NEG	0.4	1	0.4
CBU_1373	430	1	430	extracellular	BOVINE	NEG	0.9	1	0.9
CBU_1374	159	1	159	extracellular	BOVINE	NEG	0.4	1	0.4
CBU_1375	714	1	714	extracellular	BOVINE	NEG	0.8	2.5	2
CBU_1376	454	121	375	intracellular	BOVINE	NEG	0.3	1	0.3
CBU_1376	454	399	422	extracellular	BOVINE	NEG	0.2	1	0.2
CBU_1379_1	251	1	251	extracellular	BOVINE	NEG	0.3	2	0.6
CBU_1379_2	348	1	348	extracellular	BOVINE	NEG	0.6	1.5	0.9
CBU_1379a	282	1	282	extracellular	BOVINE	NEG	0.1	2	0.2
CBU_1380	281	251	281	intracellular	BOVINE	NEG	0.3	1	0.3
CBU_1380	281	149	174	extracellular	BOVINE	NEG	0.1	1	0.1
CBU_1382	237	1	237	extracellular	BOVINE	NEG	0.2	1	0.2
CBU_1383	185	1	185	extracellular	BOVINE	NEG	0.5	1	0.5
CBU_1384	243	1	243	extracellular	BOVINE	NEG	0.4	1	0.4
CBU_1385	296	1	296	extracellular	BOVINE	NEG	0.4	1	0.4
CBU_1386	313	1	313	extracellular	BOVINE	NEG	0.2	1.5	0.3
CBU_1387	216	1	216	extracellular	BOVINE	NEG	0.2	1	0.2
CBU_1388	270	1	270	extracellular	BOVINE	NEG	0.1	1	0.1
CBU_1388b	215	1	215	extracellular	BOVINE	NEG	0.3	2	0.6
CBU_1388c_1	197	1	197	extracellular	BOVINE	NEG	0.4	1	0.4
CBU_1388c_2	231	1	231	extracellular	BOVINE	NEG	0.2	2	0.4
CBU_1388e_1	1017	1	1017	extracellular	BOVINE	NEG	0.7	3	2.1
CBU_1388e_2	235	1	235	extracellular	BOVINE	NEG	0.2	1	0.2
CBU_1396	294	1	294	extracellular	BOVINE	NEG	0.4	1	0.4
CBU_1397	390	1	390	extracellular	BOVINE	NEG	0.2	1	0.2
CBU_1398	405	1	405	extracellular	BOVINE	NEG	0.4	1	0.4
CBU_1399	934	1	934	extracellular	BOVINE	NEG	1	3.5	3.5
CBU_1400	235	1	235	extracellular	BOVINE	NEG	0.5	1	0.5
CBU_1401	587	1	587	extracellular	BOVINE	NEG	0.8	3	2.4
CBU_1406	277	1	277	extracellular	BOVINE	NEG	0.6	1	0.6
CBU_1409	278	1	278	extracellular	BOVINE	NEG	0.3	2	0.6
CBU_1410	430	1	430	extracellular	BOVINE	NEG	0.7	1	0.7
CBU_1412	273	36	273	extracellular	BOVINE	NEG	0.7	1	0.7
CBU_1412	273	13	35	TMhelix	BOVINE	NEG	0.1	1	0.1
CBU_1413	259	57	190	intracellular	BOVINE	NEG	0.1	1	0.1
CBU_1413	259	211	259	extracellular	BOVINE	NEG	0.1	1	0.1
CBU_1414	263	30	263	extracellular	BOVINE	NEG	0.5	1	0.5
CBU_1415	338	1	338	extracellular	BOVINE	NEG	0.3	1	0.3
CBU_1416	216	1	216	extracellular	BOVINE	NEG	0.5	1	0.5
CBU_1418	157	1	157	extracellular	BOVINE	NEG	0.1	1	0.1
CBU_1420	278	1	277	extracellular	BOVINE	NEG	0.5	2	1
CBU_1422	451	1	451	extracellular	BOVINE	NEG	0.5	1	0.5
CBU_1424	334	1	334	extracellular	BOVINE	NEG	0.6	1	0.6
CBU_1425	150	70	150	intracellular	BOVINE	NEG	0.3	1	0.3
CBU_1425	150	50	69	TMhelix	BOVINE	NEG	0.1	1	0.1
CBU_1427_1	1734	1	1734	extracellular	BOVINE	NEG	0.7	9	6.3
CBU_1427_2	233	1	233	extracellular	BOVINE	NEG	0.3	2	0.6
CBU_1429	181	154	181	extracellular	BOVINE	NEG	0.4	1	0.4
CBU_1429a	114	1	114	extracellular	BOVINE	NEG	0.4	1.5	0.6
CBU_1430	309	1	309	extracellular	BOVINE	NEG	0.5	1	0.5
CBU_1431	119	1	119	intracellular	BOVINE	NEG	0.3	2	0.6
CBU_1432	803	1	803	extracellular	BOVINE	NEG	0.9	2	1.8
CBU_1433	503	1	503	extracellular	BOVINE	NEG	0.7	1	0.7
CBU_1434	153	1	153	extracellular	BOVINE	NEG	0.1	1	0.1
CBU_1436	506	29	34	intracellular	BOVINE	NEG	0.2	1	0.2
CBU_1436	506	6	28	TMhelix	BOVINE	NEG	0.1	1	0.1
CBU_1437	653	443	474	intracellular	BOVINE	NEG	0.2	1	0.2
CBU_1440	163	1	163	intracellular	BOVINE	NEG	0.1	1	0.1
CBU_1441	340	207	220	extracellular	BOVINE	NEG	0.1	1	0.1
CBU_1441	340	265	273	extracellular	BOVINE	NEG	0.1	1	0.1
CBU_1441	340	184	206	TMhelix	BOVINE	NEG	0.1	1	0.1
CBU_1442	787	1	787	extracellular	BOVINE	NEG	0.5	2	1
CBU_1443	422	1	422	extracellular	BOVINE	NEG	0.4	1.5	0.6
CBU_1444	174	1	174	extracellular	BOVINE	NEG	0.1	1	0.1
CBU_1445	417	1	106	intracellular	BOVINE	NEG	0.2	1	0.2
CBU_1445	417	130	417	extracellular	BOVINE	NEG	0.6	1	0.6
CBU_1446	227	1	227	extracellular	BOVINE	NEG	0.2	1.5	0.3
CBU_1447	161	1	161	extracellular	BOVINE	NEG	0.1	1	0.1
CBU_1448	120	33	61	intracellular	BOVINE	NEG	0.1	2	0.2
CBU_1449	98	74	98	intracellular	BOVINE	NEG	0.3	1	0.3
CBU_1449	98	23	50	extracellular	BOVINE	NEG	0.1	1	0.1
CBU_1450	255	1	255	extracellular	BOVINE	NEG	0.5	1	0.5
CBU_1451	522	35	522	extracellular	BOVINE	NEG	0.9	2	1.8
CBU_1452a	161	1	161	extracellular	BOVINE	NEG	0.2	1	0.2
CBU_1452b	435	1	435	extracellular	BOVINE	NEG	0.6	1.5	0.9
CBU_1452c	603	1	603	extracellular	BOVINE	NEG	0.3	2	0.6
CBU_1452d	295	1	295	extracellular	BOVINE	NEG	0.4	1.5	0.6
CBU_1457	676	1	676	extracellular	BOVINE	NEG	0.8	2	1.6
CBU_1458	386	1	386	extracellular	BOVINE	NEG	0.1	1	0.1
CBU_1459	126	27	126	extracellular	BOVINE	NEG	0.4	1	0.4
CBU_1460	261	1	261	extracellular	BOVINE	NEG	0.5	1	0.5
CBU_1461	756	318	608	intracellular	BOVINE	NEG	0.2	1.5	0.3
CBU_1461	756	1	294	extracellular	BOVINE	NEG	0.7	1	0.7
CBU_1463	65	27	65	extracellular	BOVINE	NEG	0.1	1	0.1
CBU_1464	94	1	94	extracellular	BOVINE	NEG	0.1	1	0.1
CBU_1465	152	1	152	extracellular	BOVINE	NEG	0.4	1	0.4
CBU_1467	477	1	477	extracellular	BOVINE	NEG	0.6	3	1.8
CBU_1468	1153	36	1153	extracellular	BOVINE	NEG	0.8	3.5	2.8
CBU_1470	292	30	292	extracellular	BOVINE	NEG	0.2	1	0.2
CBU_1471	352	1	352	extracellular	BOVINE	NEG	0.3	2	0.6
CBU_1473	99	1	99	extracellular	BOVINE	NEG	0.4	1	0.4
CBU_1475	477	1	477	extracellular	BOVINE	NEG	0.5	2	1
CBU_1476	311	1	311	extracellular	BOVINE	NEG	0.5	1	0.5
CBU_1477	179	1	179	extracellular	BOVINE	NEG	0.2	1	0.2
CBU_1478	177	1	177	extracellular	BOVINE	NEG	0.2	1	0.2
CBU_1480	216	28	216	extracellular	BOVINE	NEG	0.2	1	0.2
CBU_1481	117	33	117	intracellular	BOVINE	NEG	0.4	1	0.4
CBU_1482	249	23	249	extracellular	BOVINE	NEG	0.1	1	0.1
CBU_1483	458	119	268	intracellular	BOVINE	NEG	0.8	1	0.8
CBU_1483	458	388	458	intracellular	BOVINE	NEG	0.5	1	0.5
CBU_1483	458	30	95	extracellular	BOVINE	NEG	0.2	1	0.2
CBU_1485	225	1	225	extracellular	BOVINE	NEG	0.2	1	0.2
CBU_1487	460	1	460	extracellular	BOVINE	NEG	0.8	3	2.4
CBU_1488	465	1	465	extracellular	BOVINE	NEG	0.7	1	0.7
CBU_1489	243	1	243	extracellular	BOVINE	NEG	0.3	1	0.3
CBU_1490	103	1	103	intracellular	BOVINE	NEG	0.1	1	0.1
CBU_1493	557	1	557	extracellular	BOVINE	NEG	0.7	1	0.7
CBU_1494	240	1	240	extracellular	BOVINE	NEG	0.6	1	0.6
CBU_1495a	287	1	287	extracellular	BOVINE	NEG	0.7	1	0.7
CBU_1495b	466	1	466	extracellular	BOVINE	NEG	0.6	3	1.8
CBU_1501	231	1	231	extracellular	BOVINE	NEG	0.2	1.5	0.3
CBU_1502	295	1	295	extracellular	BOVINE	NEG	0.1	1	0.1
CBU_1503	233	1	233	extracellular	BOVINE	NEG	0.1	3	0.3
CBU_1504	256	63	256	extracellular	BOVINE	NEG	0.4	1	0.4
CBU_1505	602	1	602	extracellular	BOVINE	NEG	0.5	2	1
CBU_1506	145	1	145	extracellular	BOVINE	NEG	0.3	1	0.3
CBU_1507	742	1	91	intracellular	BOVINE	NEG	0.2	1	0.2
CBU_1507	742	211	339	intracellular	BOVINE	NEG	0.4	1	0.4
CBU_1507	742	400	683	intracellular	BOVINE	NEG	0.5	1	0.5
CBU_1508	543	1	543	extracellular	BOVINE	NEG	0.6	2.5	1.5
CBU_1509	449	1	449	extracellular	BOVINE	NEG	0.1	1	0.1
CBU_1510	316	1	316	extracellular	BOVINE	NEG	0.3	1	0.3
CBU_1511	261	164	175	intracellular	BOVINE	NEG	0.1	1	0.1
CBU_1512	237	1	237	extracellular	BOVINE	NEG	0.2	1	0.2
CBU_1513	258	1	258	extracellular	BOVINE	NEG	0.4	1	0.4
CBU_1514	166	1	166	extracellular	BOVINE	NEG	0.1	1	0.1
CBU_1515	72	1	72	extracellular	BOVINE	NEG	0.1	1	0.1
CBU_1517	152	1	152	extracellular	BOVINE	NEG	0.2	1	0.2
CBU_1519	161	1	161	intracellular	BOVINE	NEG	0.3	1	0.3
CBU_1521	144	33	144	intracellular	BOVINE	NEG	0.3	1	0.3
CBU_1523b	219	1	219	extracellular	BOVINE	NEG	0.7	2	1.4
CBU_1525a	429	1	429	extracellular	BOVINE	NEG	0.4	1.5	0.6
CBU_1525b	559	1	559	extracellular	BOVINE	NEG	0.9	4	3.6
CBU_1527	460	23	460	extracellular	BOVINE	NEG	0.5	1	0.5
CBU_1529	636	1	636	extracellular	BOVINE	NEG	0.5	2	1
CBU_1530	645	1	242	intracellular	BOVINE	NEG	0.6	1	0.6
CBU_1530	645	266	279	extracellular	BOVINE	NEG	0.2	1	0.2
CBU_1530	645	330	645	extracellular	BOVINE	NEG	0.8	2	1.6
CBU_1530	645	280	302	TMhelix	BOVINE	NEG	0.1	1	0.1
CBU_1530a	99	1	99	extracellular	BOVINE	NEG	0.2	1	0.2
CBU_1531	443	161	294	intracellular	BOVINE	NEG	0.3	1	0.3
CBU_1531	443	340	443	intracellular	BOVINE	NEG	0.4	1	0.4
CBU_1531	443	60	95	intracellular	BOVINE	NEG	0.4	1	0.4
CBU_1531	443	119	137	extracellular	BOVINE	NEG	0.1	1	0.1
CBU_1531	443	138	160	TMhelix	BOVINE	NEG	0.1	1	0.1
CBU_1533a	216	1	216	extracellular	BOVINE	NEG	0.6	1	0.6
CBU_1533c	279	1	279	extracellular	BOVINE	NEG	0.6	1	0.6
CBU_1536	519	1	519	extracellular	BOVINE	NEG	0.6	2	1.2
CBU_1537	413	30	413	extracellular	BOVINE	NEG	0.8	1.5	1.2
CBU_1538	456	27	456	extracellular	BOVINE	NEG	0.7	1	0.7
CBU_1539	426	1	34	intracellular	BOVINE	NEG	0.1	1	0.1
CBU_1539	426	170	181	intracellular	BOVINE	NEG	0.1	1	0.1
CBU_1539	426	182	199	TMhelix	BOVINE	NEG	0.1	1	0.1
CBU_1543	188	1	109	intracellular	BOVINE	NEG	0.4	1	0.4
CBU_1543	188	133	188	extracellular	BOVINE	NEG	0.3	1	0.3
CBU_1547	264	1	264	extracellular	BOVINE	NEG	0.3	1	0.3
CBU_1550	766	1	187	intracellular	BOVINE	NEG	0.3	1	0.3
CBU_1550	766	211	766	extracellular	BOVINE	NEG	0.7	1	0.7
CBU_1550	766	188	210	TMhelix	BOVINE	NEG	0.1	1	0.1
CBU_1551	228	1	228	extracellular	BOVINE	NEG	0.3	1	0.3
CBU_1552a	33	1	33	intracellular	BOVINE	NEG	0.4	1	0.4
CBU_1553	941	1	941	extracellular	BOVINE	NEG	0.5	1	0.5
CBU_1554	401	1	236	intracellular	BOVINE	NEG	0.5	2	1
CBU_1554	401	260	401	extracellular	BOVINE	NEG	0.4	1	0.4
CBU_1556	567	1	233	intracellular	BOVINE	NEG	0.4	1	0.4
CBU_1556	567	291	457	intracellular	BOVINE	NEG	0.3	1	0.3
CBU_1556	567	518	567	intracellular	BOVINE	NEG	0.1	1	0.1
CBU_1558	91	1	91	extracellular	BOVINE	NEG	0.2	1	0.2
CBU_1561	262	1	38	intracellular	BOVINE	NEG	0.2	1	0.2
CBU_1562a	331	1	330	extracellular	BOVINE	NEG	0.2	1	0.2
CBU_1562b	291	1	291	extracellular	BOVINE	NEG	0.4	1	0.4
CBU_1565	590	1	590	extracellular	BOVINE	NEG	0.6	1	0.6
CBU_1566	244	1	244	extracellular	BOVINE	NEG	0.5	1	0.5
CBU_1567	172	1	172	extracellular	BOVINE	NEG	0.2	1	0.2
CBU_1568	200	1	200	extracellular	BOVINE	NEG	0.4	1	0.4
CBU_1569	547	1	547	extracellular	BOVINE	NEG	0.5	2	1
CBU_1570	351	1	351	extracellular	BOVINE	NEG	0.4	1	0.4
CBU_1573	411	177	201	intracellular	BOVINE	NEG	0.1	2	0.2
CBU_1573	411	254	264	intracellular	BOVINE	NEG	0.1	1	0.1
CBU_1573	411	374	411	intracellular	BOVINE	NEG	0.1	1	0.1
CBU_1574	237	188	237	intracellular	BOVINE	NEG	0.2	1	0.2
CBU_1575	147	30	147	extracellular	BOVINE	NEG	0.4	1	0.4
CBU_1576	839	1	839	extracellular	BOVINE	NEG	0.9	2	1.8
CBU_1577	314	1	314	extracellular	BOVINE	NEG	0.4	1	0.4
CBU_1579	197	1	197	extracellular	BOVINE	NEG	0.1	1	0.1
CBU_1580	365	1	365	extracellular	BOVINE	NEG	0.4	2	0.8
CBU_1585	499	151	161	intracellular	BOVINE	NEG	0.3	1	0.3
CBU_1585	499	427	451	intracellular	BOVINE	NEG	0.2	1	0.2
CBU_1585	499	95	106	intracellular	BOVINE	NEG	0.2	1	0.2
CBU_1585	499	131	150	TMhelix	BOVINE	NEG	0.1	1	0.1
CBU_1585	499	162	184	TMhelix	BOVINE	NEG	0.1	1	0.1
CBU_1588	768	344	363	intracellular	BOVINE	NEG	0.1	1	0.1
CBU_1588	768	137	161	extracellular	BOVINE	NEG	0.1	1	0.1
CBU_1593	74	1	74	extracellular	BOVINE	NEG	0.1	1	0.1
CBU_1594	149	1	149	extracellular	BOVINE	NEG	0.1	1	0.1
CBU_1595	572	1	572	extracellular	BOVINE	NEG	0.6	2	1.2
CBU_1596	698	1	698	extracellular	BOVINE	NEG	0.7	2	1.4
CBU_1598a	598	1	598	extracellular	BOVINE	NEG	0.7	1	0.7
CBU_1598b	109	1	109	extracellular	BOVINE	NEG	0.1	1	0.1
CBU_1600	181	1	181	extracellular	BOVINE	NEG	0.3	2	0.6
CBU_1601	161	1	161	extracellular	BOVINE	NEG	0.2	1.5	0.3
CBU_1602	301	1	301	extracellular	BOVINE	NEG	0.6	1	0.6
CBU_1603	342	1	342	extracellular	BOVINE	NEG	0.5	1	0.5
CBU_1604	698	532	698	intracellular	BOVINE	NEG	0.4	1.5	0.6
CBU_1604	698	1	124	extracellular	BOVINE	NEG	1	2	2
CBU_1607	132	1	132	extracellular	BOVINE	NEG	0.4	1	0.4
CBU_1608a	102	1	102	extracellular	BOVINE	NEG	0.5	2	1
CBU_1608b	225	1	225	extracellular	BOVINE	NEG	0.7	1	0.7
CBU_1608c	423	1	423	extracellular	BOVINE	NEG	0.6	3.5	2.1
CBU_1608d	107	1	107	extracellular	BOVINE	NEG	0.2	1.5	0.3
CBU_1614	139	1	139	extracellular	BOVINE	NEG	0.2	1.5	0.3
CBU_1615	400	1	400	extracellular	BOVINE	NEG	0.6	2	1.2
CBU_1618	117	1	117	intracellular	BOVINE	NEG	0.1	1	0.1
CBU_1619	99	1	99	extracellular	BOVINE	NEG	0.4	2	0.8
CBU_1620	76	1	76	extracellular	BOVINE	NEG	0.1	1	0.1
CBU_1621	45	1	45	extracellular	BOVINE	NEG	0.2	1	0.2
CBU_1622	1003	1	1003	extracellular	BOVINE	NEG	0.8	2	1.6
CBU_1623	212	1	212	extracellular	BOVINE	NEG	0.1	2	0.2
CBU_1624	138	35	53	extracellular	BOVINE	NEG	0.1	1	0.1
CBU_1626	244	1	51	intracellular	BOVINE	NEG	0.1	1	0.1
CBU_1626	244	70	244	extracellular	BOVINE	NEG	0.5	1	0.5
CBU_1627	1039	41	1039	extracellular	BOVINE	NEG	0.8	3.5	2.8
CBU_1628	351	35	351	extracellular	BOVINE	NEG	0.9	2	1.8
CBU_1629	218	48	218	extracellular	BOVINE	NEG	0.2	1	0.2
CBU_1630	207	46	207	extracellular	BOVINE	NEG	0.4	1	0.4
CBU_1631	212	53	212	extracellular	BOVINE	NEG	0.6	1	0.6
CBU_1632	792	74	792	extracellular	BOVINE	NEG	0.6	1.5	0.9
CBU_1633	387	125	387	intracellular	BOVINE	NEG	0.3	1	0.3
CBU_1634	238	1	238	extracellular	BOVINE	NEG	0.3	1	0.3
CBU_1634a	49	1	49	extracellular	BOVINE	NEG	0.1	1	0.1
CBU_1636	391	1	391	extracellular	BOVINE	NEG	0.7	2	1.4
CBU_1638	401	1	401	extracellular	BOVINE	NEG	0.6	1	0.6
CBU_1639	398	1	398	extracellular	BOVINE	NEG	0.2	1	0.2
CBU_1642	112	1	112	extracellular	BOVINE	NEG	0.3	2	0.6
CBU_1643	169	1	169	extracellular	BOVINE	NEG	0.2	1.5	0.3
CBU_1644	274	1	274	extracellular	BOVINE	NEG	0.4	2	0.8
CBU_1645	372	1	372	extracellular	BOVINE	NEG	0.2	1	0.2
CBU_1648	814	132	532	intracellular	BOVINE	NEG	0.8	1.5	1.2
CBU_1648	814	667	714	intracellular	BOVINE	NEG	0.3	1	0.3
CBU_1648	814	622	643	extracellular	BOVINE	NEG	0.1	1	0.1
CBU_1648	814	738	814	extracellular	BOVINE	NEG	0.3	1	0.3
CBU_1648	814	95	108	extracellular	BOVINE	NEG	0.1	1	0.1
CBU_1649	164	1	88	intracellular	BOVINE	NEG	0.4	1	0.4
CBU_1650	149	1	149	extracellular	BOVINE	NEG	0.3	1	0.3
CBU_1651	152	1	152	extracellular	BOVINE	NEG	0.3	1	0.3
CBU_1652	376	1	376	extracellular	BOVINE	NEG	0.6	2.5	1.5
CBU_1653a	60	1	60	extracellular	BOVINE	NEG	0.1	1	0.1
CBU_1655	475	1	475	extracellular	BOVINE	NEG	0.5	1	0.5
CBU_1656_a	446	1	446	extracellular	BOVINE	NEG	0.5	1	0.5
CBU_1657	254	1	254	extracellular	BOVINE	NEG	0.2	1	0.2
CBU_1658	361	1	361	extracellular	BOVINE	NEG	0.4	1	0.4
CBU_1658_a	200	1	200	extracellular	BOVINE	NEG	0.4	1	0.4
CBU_1659	436	261	339	intracellular	BOVINE	NEG	0.6	1	0.6
CBU_1659	436	397	436	intracellular	BOVINE	NEG	0.1	1	0.1
CBU_1659_a	501	1	501	extracellular	BOVINE	NEG	0.5	1	0.5
CBU_1660	294	1	294	extracellular	BOVINE	NEG	0.3	1	0.3
CBU_1661	343	1	343	extracellular	BOVINE	NEG	0.4	2	0.8
CBU_1661_a	134	1	134	extracellular	BOVINE	NEG	0.3	1	0.3
CBU_1663	43	1	43	intracellular	BOVINE	NEG	0.1	1	0.1
CBU_1664	197	1	197	extracellular	BOVINE	NEG	0.3	1	0.3
CBU_1665	579	1	579	extracellular	BOVINE	NEG	0.6	2	1.2
CBU_1666a	127	1	127	extracellular	BOVINE	NEG	0.2	1	0.2
CBU_1666b	293	1	293	extracellular	BOVINE	NEG	0.6	1	0.6
CBU_1666c	153	1	153	intracellular	BOVINE	NEG	0.1	1	0.1
CBU_1669	352	1	352	extracellular	BOVINE	NEG	0.4	1	0.4
CBU_1670	230	28	230	extracellular	BOVINE	NEG	0.2	1	0.2
CBU_1670	230	5	27	TMhelix	BOVINE	NEG	0.2	1	0.2
CBU_1673	89	30	89	extracellular	BOVINE	NEG	0.2	1	0.2
CBU_1676	361	1	361	extracellular	BOVINE	NEG	0.3	2	0.6
CBU_1677	144	1	144	extracellular	BOVINE	NEG	0.3	1	0.3
CBU_1678	170	1	170	extracellular	BOVINE	NEG	0.4	1	0.4
CBU_1679a	129	1	129	extracellular	BOVINE	NEG	0.2	1	0.2
CBU_1679b	313	1	161	intracellular	BOVINE	NEG	0.3	2	0.6
CBU_1679b	313	216	313	intracellular	BOVINE	NEG	0.4	1	0.4
CBU_1682	555	1	555	extracellular	BOVINE	NEG	1	1	1
CBU_1683	43	1	43	intracellular	BOVINE	NEG	0.1	1	0.1
CBU_1685	473	1	473	extracellular	BOVINE	NEG	0.7	3	2.1
CBU_1686	773	1	773	extracellular	BOVINE	NEG	1	2	2
CBU_1686a_1	277	1	277	extracellular	BOVINE	NEG	0.6	1	0.6
CBU_1686a_2	177	1	177	extracellular	BOVINE	NEG	0.5	1	0.5
CBU_1686a_3	259	1	259	extracellular	BOVINE	NEG	0.4	1.5	0.6
CBU_1688	188	1	188	extracellular	BOVINE	NEG	0.4	1.5	0.6
CBU_1689	306	1	306	extracellular	BOVINE	NEG	0.1	1	0.1
CBU_1690	33	1	33	intracellular	BOVINE	NEG	0.3	1	0.3
CBU_1693a	448	1	448	extracellular	BOVINE	NEG	0.6	2.5	1.5
CBU_1695	546	1	546	extracellular	BOVINE	NEG	0.5	2	1
CBU_1696	213	1	213	extracellular	BOVINE	NEG	0.4	1	0.4
CBU_1697	218	1	218	extracellular	BOVINE	NEG	0.2	1.5	0.3
CBU_1698	419	1	419	extracellular	BOVINE	NEG	0.4	1	0.4
CBU_1699	518	1	518	extracellular	BOVINE	NEG	0.3	2	0.6
CBU_1701	468	1	159	intracellular	BOVINE	NEG	0.3	1	0.3
CBU_1703	351	1	351	extracellular	BOVINE	NEG	0.5	2	1
CBU_1704	224	1	143	intracellular	BOVINE	NEG	0.2	1	0.2
CBU_1704	224	167	224	extracellular	BOVINE	NEG	0.2	1	0.2
CBU_1705	129	1	129	extracellular	BOVINE	NEG	0.1	1	0.1
CBU_1706	200	1	200	extracellular	BOVINE	NEG	0.3	1	0.3
CBU_1708	193	1	193	extracellular	BOVINE	NEG	0.2	1	0.2
CBU_1709	239	1	239	extracellular	BOVINE	NEG	0.4	2	0.8
CBU_1710	145	1	145	extracellular	BOVINE	NEG	0.3	3	0.9
CBU_1713	491	1	491	extracellular	BOVINE	NEG	0.7	2	1.4
CBU_1716	363	1	363	extracellular	BOVINE	NEG	0.5	1	0.5
CBU_1718	552	1	552	extracellular	BOVINE	NEG	0.9	4	3.6
CBU_1719	96	1	96	extracellular	BOVINE	NEG	0.2	1	0.2
CBU_1720	917	1	917	extracellular	BOVINE	NEG	0.8	2.5	2
CBU_1721	236	1	236	extracellular	BOVINE	NEG	0.3	1	0.3
CBU_1722	599	1	599	extracellular	BOVINE	NEG	0.6	1.5	0.9
CBU_1723	630	365	378	extracellular	BOVINE	NEG	0.1	1	0.1
CBU_1723	630	491	630	extracellular	BOVINE	NEG	0.4	1.5	0.6
CBU_1723	630	441	460	TMhelix	BOVINE	NEG	0.2	1	0.2
CBU_1724	747	1	747	extracellular	BOVINE	NEG	0.7	2	1.4
CBU_1725	154	1	154	extracellular	BOVINE	NEG	0.6	2	1.2
CBU_1726	448	1	448	extracellular	BOVINE	NEG	0.6	1	0.6
CBU_1727	336	1	336	extracellular	BOVINE	NEG	0.5	2	1
CBU_1728	205	184	205	intracellular	BOVINE	NEG	0.1	1	0.1
CBU_1728	205	52	86	extracellular	BOVINE	NEG	0.2	1	0.2
CBU_1729	310	1	310	extracellular	BOVINE	NEG	0.3	1	0.3
CBU_1730_a	547	1	547	extracellular	BOVINE	NEG	0.7	1	0.7
CBU_1730_b	258	1	258	extracellular	BOVINE	NEG	0.3	1	0.3
CBU_1730a_1	207	114	144	extracellular	BOVINE	NEG	0.2	1	0.2
CBU_1730a_1	207	145	167	TMhelix	BOVINE	NEG	0.1	1	0.1
CBU_1731	185	1	185	intracellular	BOVINE	NEG	0.2	1	0.2
CBU_1732_a	231	1	231	extracellular	BOVINE	NEG	0.8	1	0.8
CBU_1732_b	388	1	388	extracellular	BOVINE	NEG	0.7	2	1.4
CBU_1733_a	419	1	419	extracellular	BOVINE	NEG	0.7	2	1.4
CBU_1733_b	633	1	175	intracellular	BOVINE	NEG	0.4	1	0.4
CBU_1733_b	633	236	366	intracellular	BOVINE	NEG	0.3	1	0.3
CBU_1733_b	633	449	517	intracellular	BOVINE	NEG	0.1	1	0.1
CBU_1733_b	633	390	428	extracellular	BOVINE	NEG	0.5	1	0.5
CBU_1733_b	633	541	633	extracellular	BOVINE	NEG	0.1	1	0.1
CBU_1734_a	130	1	130	extracellular	BOVINE	NEG	0.3	1	0.3
CBU_1734_b	237	1	237	extracellular	BOVINE	NEG	0.4	1.5	0.6
CBU_1735_a	699	1	699	extracellular	BOVINE	NEG	0.6	3	1.8
CBU_1735_b	381	33	381	extracellular	BOVINE	NEG	0.3	1	0.3
CBU_1736	352	1	352	extracellular	BOVINE	NEG	0.4	1	0.4
CBU_1737	215	1	215	extracellular	BOVINE	NEG	0.4	1.5	0.6
CBU_1738	112	1	112	extracellular	BOVINE	NEG	0.2	1	0.2
CBU_1739	285	1	285	extracellular	BOVINE	NEG	0.2	1.5	0.3
CBU_1741	396	30	396	extracellular	BOVINE	NEG	0.4	1.5	0.6
CBU_1744	191	38	191	intracellular	BOVINE	NEG	0.2	1	0.2
CBU_1745	230	161	190	intracellular	BOVINE	NEG	0.1	1	0.1
CBU_1745	230	28	56	extracellular	BOVINE	NEG	0.4	1	0.4
CBU_1746	134	1	134	extracellular	BOVINE	NEG	0.2	2	0.4
CBU_1747	209	1	209	extracellular	BOVINE	NEG	0.1	4	0.4
CBU_1748	139	1	139	intracellular	BOVINE	NEG	0.3	1	0.3
CBU_1749	142	1	142	intracellular	BOVINE	NEG	0.1	1	0.1
CBU_1749a	88	1	88	extracellular	BOVINE	NEG	0.1	1	0.1
CBU_1751	420	1	420	extracellular	BOVINE	NEG	0.7	3	2.1
CBU_1752	412	1	412	extracellular	BOVINE	NEG	0.5	1	0.5
CBU_1754	198	1	198	extracellular	BOVINE	NEG	0.2	1	0.2
CBU_1756	393	63	74	intracellular	BOVINE	NEG	0.3	1	0.3
CBU_1757a	611	1	611	extracellular	BOVINE	NEG	0.7	3	2.1
CBU_1757b	206	1	206	extracellular	BOVINE	NEG	0.2	1	0.2
CBU_1761	657	1	657	extracellular	BOVINE	NEG	0.8	4	3.2
CBU_1762	460	1	460	extracellular	BOVINE	NEG	0.5	2	1
CBU_1763	444	1	444	extracellular	BOVINE	NEG	0.4	2	0.8
CBU_1764a	118	27	118	intracellular	BOVINE	NEG	0.5	2	1
CBU_1766	816	1	311	intracellular	BOVINE	NEG	0.3	1	0.3
CBU_1766	816	501	538	intracellular	BOVINE	NEG	0.1	1	0.1
CBU_1766	816	709	719	intracellular	BOVINE	NEG	0.1	1	0.1
CBU_1766	816	769	816	intracellular	BOVINE	NEG	0.2	2	0.4
CBU_1766	816	562	688	extracellular	BOVINE	NEG	0.2	1	0.2
CBU_1769	205	1	205	extracellular	BOVINE	NEG	0.1	1	0.1
CBU_1770	438	1	438	extracellular	BOVINE	NEG	0.4	2.5	1
CBU_1777	61	1	61	extracellular	BOVINE	NEG	0.1	2	0.2
CBU_1778	363	1	363	extracellular	BOVINE	NEG	0.8	2	1.6
CBU_1780	529	1	529	extracellular	BOVINE	NEG	0.8	2.5	2
CBU_1781	484	1	484	extracellular	BOVINE	NEG	0.5	2	1
CBU_1782	391	1	391	extracellular	BOVINE	NEG	1	2.5	2.5
CBU_1783	334	1	334	extracellular	BOVINE	NEG	0.2	1	0.2
CBU_1784	672	1	672	extracellular	BOVINE	NEG	0.7	2	1.4
CBU_1786	400	1	400	extracellular	BOVINE	NEG	0.4	1	0.4
CBU_1787	611	1	611	extracellular	BOVINE	NEG	0.7	1	0.7
CBU_1789	288	1	288	extracellular	BOVINE	NEG	0.5	2	1
CBU_1790	634	1	634	extracellular	BOVINE	NEG	0.5	2	1
CBU_1794	272	1	272	extracellular	BOVINE	NEG	0.4	1.5	0.6
CBU_1795	902	1	902	extracellular	BOVINE	NEG	0.9	2	1.8
CBU_1797	146	1	146	extracellular	BOVINE	NEG	0.2	1	0.2
CBU_1798	647	1	22	intracellular	BOVINE	NEG	0.1	1	0.1
CBU_1798	647	462	647	intracellular	BOVINE	NEG	0.2	1.5	0.3
CBU_1800	252	207	252	intracellular	BOVINE	NEG	0.2	1	0.2
CBU_1802	212	1	212	extracellular	BOVINE	NEG	0.4	1	0.4
CBU_1804	84	1	84	intracellular	BOVINE	NEG	0.1	1	0.1
CBU_1805	127	1	127	extracellular	BOVINE	NEG	0.2	1	0.2
CBU_1806	95	1	95	extracellular	BOVINE	NEG	0.3	1	0.3
CBU_1806a_1	87	1	87	extracellular	BOVINE	NEG	0.3	2	0.6
CBU_1808	404	384	404	intracellular	BOVINE	NEG	0.1	1	0.1
CBU_1808	404	52	277	extracellular	BOVINE	NEG	0.7	1	0.7
CBU_1808	404	278	300	TMhelix	BOVINE	NEG	0.1	1	0.1
CBU_1809	221	1	221	extracellular	BOVINE	NEG	0.3	1	0.3
CBU_1810	391	1	391	extracellular	BOVINE	NEG	0.4	1.5	0.6
CBU_1811	507	1	507	extracellular	BOVINE	NEG	0.7	2	1.4
CBU_1812	366	1	366	extracellular	BOVINE	NEG	0.3	1	0.3
CBU_1815	662	1	662	extracellular	BOVINE	NEG	0.5	2	1
CBU_1817	321	1	321	extracellular	BOVINE	NEG	0.8	3	2.4
CBU_1818	481	1	171	intracellular	BOVINE	NEG	0.5	1	0.5
CBU_1818	481	215	481	intracellular	BOVINE	NEG	0.2	1.5	0.3
CBU_1818	481	172	191	TMhelix	BOVINE	NEG	0.2	1	0.2
CBU_1819	377	165	377	intracellular	BOVINE	NEG	0.4	1	0.4
CBU_1819	377	94	141	extracellular	BOVINE	NEG	0.1	1	0.1
CBU_1820	174	1	174	extracellular	BOVINE	NEG	0.4	1	0.4
CBU_1821	165	1	165	extracellular	BOVINE	NEG	0.3	1	0.3
CBU_1822	196	54	196	extracellular	BOVINE	NEG	0.1	1	0.1
CBU_1823	349	1	349	extracellular	BOVINE	NEG	0.5	1	0.5
CBU_1824	76	1	76	intracellular	BOVINE	NEG	0.1	1	0.1
CBU_1825	115	1	115	extracellular	BOVINE	NEG	0.2	1	0.2
CBU_1826	282	1	282	extracellular	BOVINE	NEG	0.1	1	0.1
CBU_1827	376	1	376	extracellular	BOVINE	NEG	0.6	1	0.6
CBU_1828	417	1	417	extracellular	BOVINE	NEG	0.5	1	0.5
CBU_1829	210	1	210	extracellular	BOVINE	NEG	0.3	1	0.3
CBU_1830	319	1	319	extracellular	BOVINE	NEG	0.5	2	1
CBU_1831	482	267	374	intracellular	BOVINE	NEG	0.1	1	0.1
CBU_1834	304	1	304	extracellular	BOVINE	NEG	0.1	1	0.1
CBU_1835	459	1	459	extracellular	BOVINE	NEG	0.5	2	1
CBU_1836	418	35	418	extracellular	BOVINE	NEG	0.7	2	1.4
CBU_1837	346	1	346	extracellular	BOVINE	NEG	0.3	1	0.3
CBU_1838	189	1	189	extracellular	BOVINE	NEG	0.4	1	0.4
CBU_1839	408	1	408	extracellular	BOVINE	NEG	0.8	2.5	2
CBU_1840	244	1	244	extracellular	BOVINE	NEG	0.3	1	0.3
CBU_1841	187	1	187	extracellular	BOVINE	NEG	0.6	1	0.6
CBU_1842	367	1	367	extracellular	BOVINE	NEG	0.5	2	1
CBU_1843	134	35	134	extracellular	BOVINE	NEG	0.1	1	0.1
CBU_1846	177	1	177	extracellular	BOVINE	NEG	0.3	1	0.3
CBU_1847	81	1	81	extracellular	BOVINE	NEG	0.1	1	0.1
CBU_1847a_1	321	1	321	extracellular	BOVINE	NEG	0.5	3	1.5
CBU_1847a_2	143	1	143	extracellular	BOVINE	NEG	0.1	2	0.2
CBU_1847b	120	1	120	extracellular	BOVINE	NEG	0.3	1	0.3
CBU_1850	161	1	161	extracellular	BOVINE	NEG	0.5	1	0.5
CBU_1851	598	106	162	intracellular	BOVINE	NEG	0.3	1	0.3
CBU_1851	598	271	281	intracellular	BOVINE	NEG	0.1	1	0.1
CBU_1851	598	471	598	extracellular	BOVINE	NEG	0.3	1	0.3
CBU_1851	598	282	304	TMhelix	BOVINE	NEG	0.1	1	0.1
CBU_1854	102	1	102	extracellular	BOVINE	NEG	0.2	1	0.2
CBU_1855	115	1	115	extracellular	BOVINE	NEG	0.5	1	0.5
CBU_1856	379	1	379	extracellular	BOVINE	NEG	0.7	1	0.7
CBU_1857	530	1	530	extracellular	BOVINE	NEG	0.6	1	0.6
CBU_1859	336	40	124	extracellular	BOVINE	NEG	0.2	1	0.2
CBU_1862	342	1	342	extracellular	BOVINE	NEG	0.6	1	0.6
CBU_1863	603	1	199	intracellular	BOVINE	NEG	0.6	1	0.6
CBU_1863	603	255	414	intracellular	BOVINE	NEG	0.8	2	1.6
CBU_1863	603	498	603	intracellular	BOVINE	NEG	0.1	1	0.1
CBU_1865	180	1	29	intracellular	BOVINE	NEG	0.1	1	0.1
CBU_1865	180	90	180	intracellular	BOVINE	NEG	0.2	1	0.2
CBU_1866	753	1	753	extracellular	BOVINE	NEG	0.7	2	1.4
CBU_1867	52	1	52	extracellular	BOVINE	NEG	0.1	1	0.1
CBU_1869	217	1	217	extracellular	BOVINE	NEG	0.4	1	0.4
CBU_1870	215	1	215	extracellular	BOVINE	NEG	0.3	1	0.3
CBU_1871	201	1	201	extracellular	BOVINE	NEG	0.1	2	0.2
CBU_1872	231	1	231	extracellular	BOVINE	NEG	0.5	1	0.5
CBU_1873	270	30	270	extracellular	BOVINE	NEG	0.3	2	0.6
CBU_1874	435	1	435	extracellular	BOVINE	NEG	0.5	1	0.5
CBU_1875	321	1	321	extracellular	BOVINE	NEG	0.5	1	0.5
CBU_1876	254	1	254	extracellular	BOVINE	NEG	0.1	1	0.1
CBU_1879	209	1	209	extracellular	BOVINE	NEG	0.3	1	0.3
CBU_1880	139	105	115	intracellular	BOVINE	NEG	0.1	1	0.1
CBU_1880	139	85	104	TMhelix	BOVINE	NEG	0.1	1	0.1
CBU_1881	57	1	57	extracellular	BOVINE	NEG	0.1	1	0.1
CBU_1882	435	1	435	extracellular	BOVINE	NEG	0.8	2	1.6
CBU_1883	184	1	184	intracellular	BOVINE	NEG	0.5	1	0.5
CBU_1884	159	28	62	extracellular	BOVINE	NEG	0.1	1	0.1
CBU_1887	793	35	793	extracellular	BOVINE	NEG	0.5	1	0.5
CBU_1888	264	1	264	extracellular	BOVINE	NEG	0.2	1.5	0.3
CBU_1889	126	43	126	extracellular	BOVINE	NEG	0.6	1	0.6
CBU_1891	353	1	353	extracellular	BOVINE	NEG	0.7	1	0.7
CBU_1892	179	1	179	extracellular	BOVINE	NEG	0.1	1	0.1
CBU_1893	360	1	360	extracellular	BOVINE	NEG	0.7	2	1.4
CBU_1895	88	50	88	intracellular	BOVINE	NEG	0.1	1	0.1
CBU_1895	88	1	29	extracellular	BOVINE	NEG	0.1	1	0.1
CBU_1899	193	1	193	extracellular	BOVINE	NEG	0.1	1	0.1
CBU_1901	443	1	443	extracellular	BOVINE	NEG	0.6	2	1.2
CBU_1902	459	32	459	extracellular	BOVINE	NEG	0.5	2	1
CBU_1903	324	1	324	extracellular	BOVINE	NEG	0.3	1	0.3
CBU_1905	313	58	184	extracellular	BOVINE	NEG	0.4	1.5	0.6
CBU_1906	49	1	49	intracellular	BOVINE	NEG	0.1	1	0.1
CBU_1907	238	1	238	extracellular	BOVINE	NEG	0.3	1	0.3
CBU_1909	288	1	288	extracellular	BOVINE	NEG	0.4	1	0.4
CBU_1910	252	30	252	extracellular	BOVINE	NEG	0.7	3	2.1
CBU_1911	39	1	39	extracellular	BOVINE	NEG	0.1	1	0.1
CBU_1913	319	1	319	extracellular	BOVINE	NEG	0.2	1	0.2
CBU_1914	689	1	689	extracellular	BOVINE	NEG	0.8	4	3.2
CBU_1915	430	1	430	extracellular	BOVINE	NEG	0.6	1	0.6
CBU_1916	146	1	146	extracellular	BOVINE	NEG	0.2	1	0.2
CBU_1920	566	24	344	intracellular	BOVINE	NEG	0.7	3	2.1
CBU_1920	566	390	433	intracellular	BOVINE	NEG	0.1	1	0.1
CBU_1920	566	457	509	extracellular	BOVINE	NEG	0.3	1	0.3
CBU_1922	452	1	452	extracellular	BOVINE	NEG	0.3	1	0.3
CBU_1924	627	1	627	extracellular	BOVINE	NEG	0.8	2	1.6
CBU_1925	204	1	204	extracellular	BOVINE	NEG	0.2	1.5	0.3
CBU_1926	256	1	256	extracellular	BOVINE	NEG	0.6	1.5	0.9
CBU_1927	290	1	290	extracellular	BOVINE	NEG	0.5	1	0.5
CBU_1928	936	720	936	intracellular	BOVINE	NEG	0.2	1.5	0.3
CBU_1928	936	1	696	extracellular	BOVINE	NEG	0.7	2	1.4
CBU_1929	464	379	398	intracellular	BOVINE	NEG	0.2	1	0.2
CBU_1929	464	200	213	extracellular	BOVINE	NEG	0.1	1	0.1
CBU_1929	464	333	355	TMhelix	BOVINE	NEG	0.1	1	0.1
CBU_1929	464	399	421	TMhelix	BOVINE	NEG	0.2	1	0.2
CBU_1930a	96	1	96	extracellular	BOVINE	NEG	0.6	1	0.6
CBU_1932	66	1	66	intracellular	BOVINE	NEG	0.2	1	0.2
CBU_1933	284	1	284	extracellular	BOVINE	NEG	0.6	1	0.6
CBU_1934	815	1	815	extracellular	BOVINE	NEG	0.7	2	1.4
CBU_1936	265	1	265	extracellular	BOVINE	NEG	0.5	1	0.5
CBU_1936a	396	1	396	extracellular	BOVINE	NEG	0.3	2	0.6
CBU_1939	264	160	204	intracellular	BOVINE	NEG	0.1	1	0.1
CBU_1941	156	30	156	extracellular	BOVINE	NEG	0.2	1.5	0.3
CBU_1942	185	1	185	extracellular	BOVINE	NEG	0.5	1	0.5
CBU_1943	515	1	515	extracellular	BOVINE	NEG	0.9	1	0.9
CBU_1944	289	1	289	extracellular	BOVINE	NEG	0.1	1	0.1
CBU_1945	461	1	461	extracellular	BOVINE	NEG	0.7	2	1.4
CBU_1946	142	1	142	extracellular	BOVINE	NEG	0.1	1	0.1
CBU_1948	58	1	24	intracellular	BOVINE	NEG	0.1	1	0.1
CBU_1948a_1	150	1	150	extracellular	BOVINE	NEG	0.1	1	0.1
CBU_1948a_2	231	1	231	extracellular	BOVINE	NEG	0.2	1	0.2
CBU_1952	532	1	532	extracellular	BOVINE	NEG	0.7	2	1.4
CBU_1954	290	1	290	extracellular	BOVINE	NEG	0.5	1	0.5
CBU_1955	419	1	419	extracellular	BOVINE	NEG	0.7	1	0.7
CBU_1957	456	243	456	extracellular	BOVINE	NEG	0.1	1	0.1
CBU_1957	456	90	109	TMhelix	BOVINE	NEG	0.2	1	0.2
CBU_1958	126	1	126	extracellular	BOVINE	NEG	0.4	1	0.4
CBU_1960	260	1	260	extracellular	BOVINE	NEG	0.3	1	0.3
CBU_1962	633	1	633	extracellular	BOVINE	NEG	0.7	2	1.4
CBU_1964	277	1	277	extracellular	BOVINE	NEG	0.3	1	0.3
CBU_1965	361	1	361	extracellular	BOVINE	NEG	0.5	1	0.5
CBU_1966	413	1	413	extracellular	BOVINE	NEG	0.3	1	0.3
CBU_1967	409	137	148	intracellular	BOVINE	NEG	0.2	1	0.2
CBU_1967	409	199	225	intracellular	BOVINE	NEG	0.2	1	0.2
CBU_1967	409	342	352	intracellular	BOVINE	NEG	0.1	1	0.1
CBU_1967	409	353	375	TMhelix	BOVINE	NEG	0.3	1	0.3
CBU_1968	100	1	100	extracellular	BOVINE	NEG	0.1	1	0.1
CBU_1969	147	1	147	intracellular	BOVINE	NEG	0.4	1.5	0.6
CBU_1970	276	1	276	extracellular	BOVINE	NEG	0.3	1	0.3
CBU_1973	51	1	51	intracellular	BOVINE	NEG	0.1	1	0.1
CBU_1975	236	1	236	extracellular	BOVINE	NEG	0.2	1.5	0.3
CBU_1977	365	1	365	extracellular	BOVINE	NEG	0.2	1	0.2
CBU_1978	870	30	870	extracellular	BOVINE	NEG	0.6	3.5	2.1
CBU_1980	321	1	321	extracellular	BOVINE	NEG	0.6	1.5	0.9
CBU_1981	307	1	307	extracellular	BOVINE	NEG	0.4	1.5	0.6
CBU_1982	258	1	258	extracellular	BOVINE	NEG	0.1	2	0.2
CBU_1983	144	1	144	extracellular	BOVINE	NEG	0.1	1	0.1
CBU_1984	124	1	124	extracellular	BOVINE	NEG	0.2	1	0.2
CBU_1985	232	31	232	extracellular	BOVINE	NEG	0.1	1	0.1
CBU_1985	232	13	30	TMhelix	BOVINE	NEG	0.1	1	0.1
CBU_1986	313	47	313	extracellular	BOVINE	NEG	0.4	1	0.4
CBU_1987	291	1	291	extracellular	BOVINE	NEG	0.3	1	0.3
CBU_1991	84	1	84	extracellular	BOVINE	NEG	0.1	1	0.1
CBU_1992	91	1	91	extracellular	BOVINE	NEG	0.3	1	0.3
CBU_1993	161	1	161	extracellular	BOVINE	NEG	0.3	1	0.3
CBU_1994	267	1	267	extracellular	BOVINE	NEG	0.2	1.5	0.3
CBU_1995	95	1	95	intracellular	BOVINE	NEG	0.1	1	0.1
CBU_1996	184	1	184	extracellular	BOVINE	NEG	0.4	1.5	0.6
CBU_1997	314	1	314	extracellular	BOVINE	NEG	0.6	2	1.2
CBU_1998	308	1	308	extracellular	BOVINE	NEG	0.3	1	0.3
CBU_1999	158	1	158	extracellular	BOVINE	NEG	0.1	1	0.1
CBU_2000	765	1	765	extracellular	BOVINE	NEG	0.9	2	1.8
CBU_2001	56	1	56	extracellular	BOVINE	NEG	0.2	1	0.2
CBU_2002	166	1	166	extracellular	BOVINE	NEG	0.5	1	0.5
CBU_2003	186	1	186	extracellular	BOVINE	NEG	0.4	2	0.8
CBU_2003a	46	1	46	extracellular	BOVINE	NEG	0.1	1	0.1
CBU_2004	351	1	351	extracellular	BOVINE	NEG	0.6	1	0.6
CBU_2005	425	38	142	intracellular	BOVINE	NEG	0.1	1	0.1
CBU_2005	425	166	425	extracellular	BOVINE	NEG	0.3	2	0.6
CBU_2006	245	1	245	extracellular	BOVINE	NEG	0.4	1	0.4
CBU_2007	395	1	395	extracellular	BOVINE	NEG	0.5	1	0.5
CBU_2008	592	1	592	extracellular	BOVINE	NEG	0.6	1.5	0.9
CBU_2009	444	36	444	extracellular	BOVINE	NEG	0.7	2	1.4
CBU_2010	104	43	104	extracellular	BOVINE	NEG	0.1	1	0.1
CBU_2011	181	1	181	extracellular	BOVINE	NEG	0.3	1	0.3
CBU_2012	447	1	447	extracellular	BOVINE	NEG	0.8	2	1.6
CBU_2013	365	1	365	extracellular	BOVINE	NEG	0.6	1	0.6
CBU_2014a	437	134	145	intracellular	BOVINE	NEG	0.1	1	0.1
CBU_2016	198	1	198	extracellular	BOVINE	NEG	0.5	1	0.5
CBU_2017	250	1	250	extracellular	BOVINE	NEG	0.3	1	0.3
CBU_2018	204	1	204	extracellular	BOVINE	NEG	0.3	1	0.3
CBU_2019	541	1	492	intracellular	BOVINE	NEG	0.1	1	0.1
CBU_2021	431	1	431	extracellular	BOVINE	NEG	0.7	1	0.7
CBU_2021a	472	1	472	extracellular	BOVINE	NEG	0.2	1	0.2
CBU_2023	81	1	81	extracellular	BOVINE	NEG	0.1	1	0.1
CBU_2024	316	1	316	extracellular	BOVINE	NEG	0.4	1	0.4
CBU_2025	387	1	387	extracellular	BOVINE	NEG	0.3	1	0.3
CBU_2027	95	30	95	extracellular	BOVINE	NEG	0.3	1	0.3
CBU_2028	248	1	248	extracellular	BOVINE	NEG	0.6	3	1.8
CBU_2029	210	1	210	extracellular	BOVINE	NEG	0.5	2	1
CBU_2030	393	1	393	extracellular	BOVINE	NEG	1	2	2
CBU_2031	438	1	438	extracellular	BOVINE	NEG	0.9	1	0.9
CBU_2032	254	1	254	extracellular	BOVINE	NEG	0.5	1	0.5
CBU_2033	86	1	86	intracellular	BOVINE	NEG	0.1	1	0.1
CBU_2034a	163	1	163	extracellular	BOVINE	NEG	0.2	1	0.2
CBU_2034b	168	1	168	extracellular	BOVINE	NEG	0.6	1.5	0.9
CBU_2037b	240	1	240	extracellular	BOVINE	NEG	0.5	2	1
CBU_2038a	560	174	233	extracellular	BOVINE	NEG	0.1	1	0.1
CBU_2038a	560	281	560	extracellular	BOVINE	NEG	0.1	1	0.1
CBU_2038a	560	67	121	extracellular	BOVINE	NEG	0.3	1	0.3
CBU_2040	442	46	442	extracellular	BOVINE	NEG	0.6	1.5	0.9
CBU_2041	111	1	111	extracellular	BOVINE	NEG	0.1	1	0.1
CBU_2044a	94	1	94	extracellular	BOVINE	NEG	0.6	1	0.6
CBU_2044b	465	1	465	extracellular	BOVINE	NEG	0.7	1	0.7
CBU_2047	290	1	290	extracellular	BOVINE	NEG	0.4	1.5	0.6
CBU_2048	775	1	775	extracellular	BOVINE	NEG	0.7	2	1.4
CBU_2049	356	1	356	extracellular	BOVINE	NEG	0.5	1	0.5
CBU_2050a	215	1	215	extracellular	BOVINE	NEG	0.4	1.5	0.6
CBU_2050b	147	1	147	intracellular	BOVINE	NEG	0.3	1	0.3
CBU_2051a	79	1	79	intracellular	BOVINE	NEG	0.4	1.5	0.6
CBU_2052	300	1	300	extracellular	BOVINE	NEG	0.4	2	0.8
CBU_2054	723	1	723	extracellular	BOVINE	NEG	0.9	1	0.9
CBU_2056	220	1	220	extracellular	BOVINE	NEG	0.4	1.5	0.6
CBU_2057	325	1	325	extracellular	BOVINE	NEG	0.6	1	0.6
CBU_2059a	400	1	400	extracellular	BOVINE	NEG	0.5	6	3
CBU_2062b	281	1	281	extracellular	BOVINE	NEG	0.5	1	0.5
CBU_2062c	98	1	98	extracellular	BOVINE	NEG	0.2	1	0.2
CBU_2065	212	1	212	extracellular	BOVINE	NEG	0.2	1	0.2
CBU_2065a	275	174	185	intracellular	BOVINE	NEG	0.1	1	0.1
CBU_2065a	275	132	150	extracellular	BOVINE	NEG	0.1	1	0.1
CBU_2065a	275	113	131	TMhelix	BOVINE	NEG	0.1	1	0.1
CBU_2067	466	218	252	intracellular	BOVINE	NEG	0.3	1	0.3
CBU_2067	466	64	77	extracellular	BOVINE	NEG	0.1	1	0.1
CBU_2067	466	346	368	TMhelix	BOVINE	NEG	0.1	1	0.1
CBU_2067	466	41	63	TMhelix	BOVINE	NEG	0.1	1	0.1
CBU_2069	196	1	196	extracellular	BOVINE	NEG	0.3	1	0.3
CBU_2070	136	27	136	extracellular	BOVINE	NEG	0.2	1.5	0.3
CBU_2072	165	30	165	extracellular	BOVINE	NEG	0.4	1	0.4
CBU_2073	300	30	300	extracellular	BOVINE	NEG	0.2	2	0.4
CBU_2074	307	1	307	extracellular	BOVINE	NEG	0.5	1	0.5
CBU_2075	233	1	233	extracellular	BOVINE	NEG	0.3	1	0.3
CBU_2076	105	1	105	extracellular	BOVINE	NEG	0.1	1	0.1
CBU_2077	268	1	268	extracellular	BOVINE	NEG	0.8	1	0.8
CBU_2078	348	1	348	extracellular	BOVINE	NEG	0.2	1.5	0.3
CBU_2079	134	44	134	extracellular	BOVINE	NEG	0.1	1	0.1
CBU_2080	320	44	320	extracellular	BOVINE	NEG	0.3	2	0.6
CBU_2081	392	64	392	extracellular	BOVINE	NEG	0.6	1.5	0.9
CBU_2082	255	28	255	extracellular	BOVINE	NEG	0.3	1	0.3
CBU_2083	226	1	226	extracellular	BOVINE	NEG	0.5	1	0.5
CBU_2085	98	1	98	intracellular	BOVINE	NEG	0.1	3	0.3
CBU_2086	418	1	418	extracellular	BOVINE	NEG	0.6	1	0.6
CBU_2087	112	1	112	extracellular	BOVINE	NEG	0.4	1	0.4
CBU_2090	274	1	274	extracellular	BOVINE	NEG	0.3	1	0.3
CBU_2091	228	1	228	extracellular	BOVINE	NEG	0.8	2	1.6
CBU_2092	517	1	517	extracellular	BOVINE	NEG	0.9	1	0.9
CBU_2093	194	1	194	extracellular	BOVINE	NEG	0.4	1	0.4
CBU_2094	141	1	141	extracellular	BOVINE	NEG	0.3	1	0.3
CBU_2095	310	1	310	extracellular	BOVINE	NEG	0.5	2	1
CBU_2096	122	1	122	extracellular	BOVINE	NEG	0.2	1.5	0.3
CBU_854a_4	287	1	287	extracellular	BOVINE	NEG	0.3	1	0.3
CBUA0001	152	1	152	extracellular	BOVINE	NEG	0.1	1	0.1
CBUA0003	153	1	153	extracellular	BOVINE	NEG	0.8	1	0.8
CBUA0003b	37	1	37	extracellular	BOVINE	NEG	0.1	1	0.1
CBUA0006	341	1	341	extracellular	BOVINE	NEG	0.7	2	1.4
CBUA0007	361	1	361	extracellular	BOVINE	NEG	0.4	1.5	0.6
CBUA0010	417	1	417	extracellular	BOVINE	NEG	0.5	1	0.5
CBUA0012	171	1	171	extracellular	BOVINE	NEG	0.4	1	0.4
CBUA0013	243	1	243	extracellular	BOVINE	NEG	0.7	2	1.4
CBUA0013a	41	1	41	intracellular	BOVINE	NEG	0.2	1	0.2
CBUA0015	227	1	227	extracellular	BOVINE	NEG	0.7	2	1.4
CBUA0016	341	1	341	extracellular	BOVINE	NEG	0.5	2	1
CBUA0017	68	30	68	extracellular	BOVINE	NEG	0.1	1	0.1
CBUA0020	283	1	283	extracellular	BOVINE	NEG	0.3	2	0.6
CBUA0021	358	1	280	extracellular	BOVINE	NEG	0.6	1.5	0.9
CBUA0022	103	1	103	extracellular	BOVINE	NEG	0.4	1	0.4
CBUA0023	233	1	233	extracellular	BOVINE	NEG	0.1	1	0.1
CBUA0024	147	1	147	extracellular	BOVINE	NEG	0.1	1	0.1
CBUA0025	86	1	86	extracellular	BOVINE	NEG	0.4	1.5	0.6
CBUA0027	114	1	114	intracellular	BOVINE	NEG	0.1	1	0.1
CBUA0028	151	1	151	extracellular	BOVINE	NEG	0.5	1	0.5
CBUA0031	206	166	206	intracellular	BOVINE	NEG	0.3	1	0.3
CBUA0032	248	1	248	extracellular	BOVINE	NEG	0.3	1	0.3
CBUA0033	117	1	117	extracellular	BOVINE	NEG	0.2	1	0.2
CBUA0036	307	1	307	extracellular	BOVINE	NEG	0.7	1	0.7
CBUA0037	406	1	406	extracellular	BOVINE	NEG	0.7	1	0.7
CBUA0038	334	1	334	extracellular	BOVINE	NEG	0.5	1	0.5
CBUA0039	449	1	449	extracellular	BOVINE	NEG	0.7	3	2.1
CBUA0039a	185	1	185	extracellular	BOVINE	NEG	0.5	2	1
CBU_0001	451	1	451	extracellular	BOVINE	POS	0.8	1	0.8
CBU_0002	369	1	369	extracellular	BOVINE	POS	0.6	1	0.6
CBU_0003	357	1	357	extracellular	BOVINE	POS	0.5	1	0.5
CBU_0004	810	1	810	extracellular	BOVINE	POS	0.9	3	2.7
CBU_0006	364	1	364	extracellular	BOVINE	POS	0.8	7	5.6
CBU_0006a		1	90	extracellular	BOVINE	POS	0.1	2	0.2
CBU_0009	477	1	477	extracellular	BOVINE	POS	0.7	1	0.7
CBU_0010	272	1	272	extracellular	BOVINE	POS	0.4	1.5	0.6
CBU_0012	269	1	269	extracellular	BOVINE	POS	0.9	1	0.9
CBU_0014	417	271	276	intracellular	BOVINE	POS	0.1	1	0.1
CBU_0014	417	234	252	extracellular	BOVINE	POS	0.1	1	0.1
CBU_0014	417	253	270	TMhelix	BOVINE	POS	0.1	1	0.1
CBU_0014	417	277	299	TMhelix	BOVINE	POS	0.1	1	0.1
CBU_0015	238	1	238	extracellular	BOVINE	POS	0.4	1	0.4
CBU_0016	273	1	273	extracellular	BOVINE	POS	0.6	1	0.6
CBU_0017	241	1	241	extracellular	BOVINE	POS	0.2	1.5	0.3
CBU_0018	147	1	147	extracellular	BOVINE	POS	0.2	1.5	0.3
CBU_0020	183	1	183	extracellular	BOVINE	POS	0.2	1	0.2
CBU_0021	809	1	809	extracellular	BOVINE	POS	1	2.5	2.5
CBU_0022	269	1	269	extracellular	BOVINE	POS	0.9	3	2.7
CBU_0023	170	1	170	extracellular	BOVINE	POS	0.3	1	0.3
CBU_0024	68	1	68	extracellular	BOVINE	POS	0.2	1	0.2
CBU_0026	220	1	220	extracellular	BOVINE	POS	0.6	1	0.6
CBU_0027	296	141	296	intracellular	BOVINE	POS	0.6	1	0.6
CBU_0027a	577	1	577	extracellular	BOVINE	POS	0.7	2	1.4
CBU_0029	232	1	232	extracellular	BOVINE	POS	0.4	1	0.4
CBU_0030	395	377	395	intracellular	BOVINE	POS	0.1	1	0.1
CBU_0030	395	1	353	extracellular	BOVINE	POS	0.8	1.5	1.2
CBU_0030	395	354	376	TMhelix	BOVINE	POS	0.2	1.5	0.3
CBU_0031	312	1	312	extracellular	BOVINE	POS	0.6	1.5	0.9
CBU_0034	86	1	86	extracellular	BOVINE	POS	0.2	1	0.2
CBU_0035	424	1	424	extracellular	BOVINE	POS	0.9	3	2.7
CBU_0036	159	1	159	extracellular	BOVINE	POS	0.2	1	0.2
CBU_0037	205	1	205	extracellular	BOVINE	POS	0.4	1	0.4
CBU_0038	327	1	327	extracellular	BOVINE	POS	0.5	1	0.5
CBU_0039	677	1	677	extracellular	BOVINE	POS	0.8	3.5	2.8
CBU_0040	364	1	364	extracellular	BOVINE	POS	0.8	7	5.6
CBU_0040a	90	1	90	extracellular	BOVINE	POS	0.1	2	0.2
CBU_0041	710	1	710	extracellular	BOVINE	POS	0.9	2	1.8
CBU_0042	354	1	354	extracellular	BOVINE	POS	0.7	1	0.7
CBU_0044	251	1	251	extracellular	BOVINE	POS	0.5	1	0.5
CBU_0045a	379	209	228	intracellular	BOVINE	POS	0.2	1	0.2
CBU_0045a	379	300	322	TMhelix	BOVINE	POS	0.1	1	0.1
CBU_0045b	309	1	309	extracellular	BOVINE	POS	1	2	2
CBU_0048	332	1	332	extracellular	BOVINE	POS	0.7	2	1.4
CBU_0049	436	1	204	intracellular	BOVINE	POS	0.2	1.5	0.3
CBU_0049	436	228	436	extracellular	BOVINE	POS	0.2	1	0.2
CBU_0050	200	1	200	extracellular	BOVINE	POS	0.4	1	0.4
CBU_0051	194	1	194	extracellular	BOVINE	POS	0.2	1	0.2
CBU_0053	249	1	249	extracellular	BOVINE	POS	0.5	2	1
CBU_0055	287	69	88	intracellular	BOVINE	POS	0.2	1	0.2
CBU_0055	287	181	210	extracellular	BOVINE	POS	0.2	1	0.2
CBU_0055	287	46	68	TMhelix	BOVINE	POS	0.1	1	0.1
CBU_0056	616	24	616	extracellular	BOVINE	POS	0.9	2	1.8
CBU_0057	42	1	42	extracellular	BOVINE	POS	0.1	1	0.1
CBU_0060a	119	1	119	extracellular	BOVINE	POS	0.1	1	0.1
CBU_0060b	412	1	412	extracellular	BOVINE	POS	0.9	3	2.7
CBU_0062	501	1	501	extracellular	BOVINE	POS	1	7	7
CBU_0063	435	35	435	extracellular	BOVINE	POS	0.8	1	0.8
CBU_0064	641	1	641	extracellular	BOVINE	POS	0.8	1.5	1.2
CBU_0066	197	1	197	extracellular	BOVINE	POS	0.7	1	0.7
CBU_0067	107	1	107	extracellular	BOVINE	POS	0.4	1.5	0.6
CBU_0068	79	1	79	intracellular	BOVINE	POS	0.2	1	0.2
CBU_0072	399	1	399	extracellular	BOVINE	POS	1	3.5	3.5
[truncated: 24,710 more rows]
