# Supplementary material for: Genome-wide epitope mapping across multiple host species reveals significant diversity in antibody responses to Coxiella burnetii vaccination and infection
Source: Front Immunol. 2023 Oct 26;14:1257722. doi: 10.3389/fimmu.2023.1257722 (PMC10637584; doi:10.3389/fimmu.2023.1257722)
Supplement: Supplementary file 6 [file Table_2.xlsx]

## Sheet: Candidate domains
	Supplementary Table S2
Protein ID	Vaccine method	Vaccine phase	UniProt ID	Gene	Protein name	Gene Ontology (GO)	Final Localization	Previous study Identification (reference number and host species*)	Reference study number		Reference DOI
CBU_1371_226	3	1	Q83BW6	tsaB	t(6)A37 threonylcarbamoyladenosine biosynthesis protein TsaB (tRNA threonylcarbamoyladenosine biosynthesis protein TsaB)	tRNA threonylcarbamoyladenosine modification [GO:0002949]	Cytoplasmic		(1) Coleman et al, 2007		DOI: 10.1128/IAI.00883-06
CBU_0526_438	3	2	Q83E11	aroA	3-phosphoshikimate 1-carboxyvinyltransferase (EC 2.5.1.19) (5-enolpyruvylshikimate-3-phosphate synthase) (EPSP synthase) (EPSPS)	cytoplasm [GO:0005737]|3-phosphoshikimate 1-carboxyvinyltransferase activity [GO:0003866]|aromatic amino acid family biosynthetic process [GO:0009073]|cellular amino acid biosynthetic process [GO:0008652]|chorismate biosynthetic process [GO:0009423]	Cytoplasmic		(2) Beare et al., 2008		DOI: 10.1128/CVI.00300-08
CBU_0560_410	3	1	Q83DY0		Hypothetical cytosolic protein		Cytoplasmic		(3) Chen et al., 2009		doi: 10.1111/j.1469-0691.2008.02206.x
CBU_0671_477	3	2	Q820B3	rfbA	Mannose-1-phosphate guanylyltransferase (EC 2.7.7.13)	GTP binding [GO:0005525]|isomerase activity [GO:0016853]|mannose-1-phosphate guanylyltransferase activity [GO:0004475]|GDP-mannose biosynthetic process [GO:0009298]|polysaccharide biosynthetic process [GO:0000271]	Cytoplasmic		(4) Sekeyova et al., 2009		DOI: 10.1007/s10096-008-0621-4
CBU_0002_369	2		Q83FD7	dnaN	Beta sliding clamp	cytoplasm [GO:0005737]|DNA polymerase III complex [GO:0009360]|3'-5' exonuclease activity [GO:0008408]|DNA binding [GO:0003677]|DNA-directed DNA polymerase activity [GO:0003887]|DNA strand elongation involved in DNA replication [GO:0006271]	Cytoplasmic		(5) Sekeyova et al., 2010		DOI: 10.4149/av_2010_03_173
CBU_0003_357	3	2	A9N902	recF	DNA replication and repair protein RecF	cytoplasm [GO:0005737]|ATP binding [GO:0005524]|single-stranded DNA binding [GO:0003697]|DNA repair [GO:0006281]|DNA replication [GO:0006260]|SOS response [GO:0009432]	Cytoplasmic		(6) Vigil et al., 2010		doi: 10.1002/pmic.201000064
CBU_0004_810	3	1	Q83FD5	gyrB	DNA gyrase subunit B (EC 5.6.2.2)	chromosome [GO:0005694]|cytoplasm [GO:0005737]|ATP binding [GO:0005524]|DNA binding [GO:0003677]|DNA topoisomerase type II (double strand cut, ATP-hydrolyzing) activity [GO:0003918]|metal ion binding [GO:0046872]|DNA topological change [GO:0006265]|DNA-dependent DNA replication [GO:0006261]	Cytoplasmic		(7) Vigil et al., 2011		doi: 10.1074/mcp.M110.006304
CBU_0006_364	2		Q45968		Transposase for insertion sequence element IS1111A	DNA binding [GO:0003677]|transposase activity [GO:0004803]|transposition, DNA-mediated [GO:0006313]	Cytoplasmic		(8) Papadioti et al., 2011		DOI: 10.1016/j.jprot.2011.04.016
CBU_0012_269	2, 3	1, 2	A9KBC2		Hypothetical cytosolic protein		Cytoplasmic		(9) Kowalczewska et al., 2012		DOI: 10.1111/j.1574-695X.2011.00912.x
CBU_0021_809	1, 2		Q83FB9		Uncharacterized protein		Cytoplasmic	M:19	(10) Flores-Ramirez et al., 2016		https://doi.org/10.1016/j.jchromb.2016.08.044
CBU_0023_170	3	1	Q83FB7		Hypothetical cytosolic protein		Cytoplasmic		(11) Zhang et al., 2004a		DOI: 10.1128/IAI.72.2.844-852.2004
CBU_0039_677	2, 3	2	Q83FA6	prlC	Oligopeptidase A (EC 3.4.24.70)	metal ion binding [GO:0046872]|metalloendopeptidase activity [GO:0004222]|peptide metabolic process [GO:0006518]|proteolysis [GO:0006508]	Cytoplasmic		(12) Xiong et al., 2014		DOI: 10.1371/journal.pone.0087206
CBU_0040_364	2		Q45968		Transposase for insertion sequence element IS1111A	DNA binding [GO:0003677]|transposase activity [GO:0004803]|transposition, DNA-mediated [GO:0006313]	Cytoplasmic		(13) Xiong et al., 2017		doi: 10.1093/infdis/jiw470
CBU_0041_710	2, 3	1	Q83FA5		Uncharacterized protein CBU_0041		Cytoplasmic		(14) Xiong et al., 2012		DOI: 10.1186/1471-2180-12-35
CBU_0042_354	3	1	Q83FA4	hemH	Ferrochelatase (EC 4.99.1.1) (Heme synthase) (Protoheme ferro-lyase)	cytoplasm [GO:0005737]|ferrochelatase activity [GO:0004325]|metal ion binding [GO:0046872]|heme biosynthetic process [GO:0006783]	Cytoplasmic		(15) Wang et al., 2013		DOI: 10.1007/s11427-013-4472-6
CBU_0060b_412	2, 3	1	A9KGW5		Uncharacterized protein		Cytoplasmic		(16) Jiao et al., 2014		DOI: 10.1099/mic.0.082131-0
CBU_0062_501	2, 3	1	Q83F86		DnaJ domain protein		Cytoplasmic		(17) Deringer et al., 2011		DOI: 10.1099/mic.0.043513-0
CBU_0072_399	3	1	Q83F76		Ankyrin repeat protein	host cell cytosol [GO:0044164]	Cytoplasmic		(18) Scholzen et al., 1819		https://doi.org/10.3389/fimmu.2019.00207
CBU_0073_607	2		Q83F75		Xaa-Pro aminopeptidase (EC 3.4.11.9)	metal ion binding [GO:0046872]|metalloaminopeptidase activity [GO:0070006]	Cytoplasmic		(19) chen et al., 2019		DOI: 10.1093/infdis/jiz146
CBU_0081_566	2, 3	1	Q83F67	proS	Proline--tRNA ligase (EC 6.1.1.15) (Prolyl-tRNA synthetase) (ProRS)	cytosol [GO:0005829]|aminoacyl-tRNA editing activity [GO:0002161]|ATP binding [GO:0005524]|proline-tRNA ligase activity [GO:0004827]|prolyl-tRNA aminoacylation [GO:0006433]	Cytoplasmic		(20) Gilkes et al., 2020		DOI: 10.4049/jimmunol.1900991
CBU_0093_213	3	1, 2	Q83F56	queE	7-carboxy-7-deazaguanine synthase (CDG synthase) (EC 4.3.99.3) (Queuosine biosynthesis protein QueE)	4 iron, 4 sulfur cluster binding [GO:0051539]|carbon-nitrogen lyase activity [GO:0016840]|magnesium ion binding [GO:0000287]|S-adenosyl-L-methionine binding [GO:1904047]|queuosine biosynthetic process [GO:0008616]	Cytoplasmic		(21) Long et al., 2020		DOI: 10.1038/s41541-021-00296-6
CBU_0094_859	2, 3	1	Q83F55	clpB	Chaperone protein ClpB	cytoplasm [GO:0005737]|ATP binding [GO:0005524]|ATPase activity [GO:0016887]|cellular response to heat [GO:0034605]|protein refolding [GO:0042026]	Cytoplasmic		(22) Miller and Kersh., 2020		doi: 10.1038/s41598-020-77343-0
CBU_0103_480	2		Q83F46		Peptidase, M20A family	peptidase activity [GO:0008233]|proteolysis [GO:0006508]	Cytoplasmic	Gp: 17	(23) Ferrara et al., 2022		DOI: 10.1177/10406387221093581
CBU_0112_342	2, 3	1	A9KET6	tdh	L-threonine 3-dehydrogenase (TDH) (EC 1.1.1.103)	cytoplasm [GO:0005737]|L-threonine 3-dehydrogenase activity [GO:0008743]|zinc ion binding [GO:0008270]|L-threonine catabolic process to glycine [GO:0019518]	Cytoplasmic		(24) Psaroulaki et al., 2020		DOI: 10.3389/fcimb.2020.557027
CBU_0114_160	3	1	B6J2R9		UPF0234 protein CbuG_1898		Cytoplasmic		(25) Jeske et al., 2021		doi: 10.3390/microorganisms9112373
CBU_0123_489	3	1	A9KES4	murE	UDP-N-acetylmuramoyl-L-alanyl-D-glutamate--2,6-diaminopimelate ligase (EC 6.3.2.13) (Meso-A2pm-adding enzyme) (Meso-diaminopimelate-adding enzyme) (UDP-MurNAc-L-Ala-D-Glu:meso-diaminopimelate ligase) (UDP-MurNAc-tripeptide synthetase) (UDP-N-acetylmuramyl-tripeptide synthetase)	cytoplasm [GO:0005737]|ATP binding [GO:0005524]|magnesium ion binding [GO:0000287]|UDP-N-acetylmuramoylalanyl-D-glutamate-2,6-diaminopimelate ligase activity [GO:0008765]|cell cycle [GO:0007049]|cell division [GO:0051301]|cell wall organization [GO:0071555]|peptidoglycan biosynthetic process [GO:0009252]|regulation of cell shape [GO:0008360]	Cytoplasmic
CBU_0131_442	3	2	B6J2Q5	murD	UDP-N-acetylmuramoylalanine--D-glutamate ligase (EC 6.3.2.9) (D-glutamic acid-adding enzyme) (UDP-N-acetylmuramoyl-L-alanyl-D-glutamate synthetase)	cytoplasm [GO:0005737]|ATP binding [GO:0005524]|UDP-N-acetylmuramoylalanine-D-glutamate ligase activity [GO:0008764]|cell cycle [GO:0007049]|cell division [GO:0051301]|cell wall organization [GO:0071555]|peptidoglycan biosynthetic process [GO:0009252]|regulation of cell shape [GO:0008360]	Cytoplasmic		*M= mouse; Gp = Guinea pig; H = human; Gt = Goat; Ca = cattle
CBU_0136_465	3	1, 2	A9NA45	murC	UDP-N-acetylmuramate--L-alanine ligase (EC 6.3.2.8) (UDP-N-acetylmuramoyl-L-alanine synthetase)	cytoplasm [GO:0005737]|ATP binding [GO:0005524]|UDP-N-acetylmuramate-L-alanine ligase activity [GO:0008763]|cell cycle [GO:0007049]|cell division [GO:0051301]|cell wall organization [GO:0071555]|peptidoglycan biosynthetic process [GO:0009252]|regulation of cell shape [GO:0008360]	Cytoplasmic
CBU_0147_913	2, 3	1	Q83F06	secA	Protein translocase subunit SecA (EC 7.4.2.8)	cell envelope Sec protein transport complex [GO:0031522]|cytosol [GO:0005829]|integral component of plasma membrane [GO:0005887]|ABC-type protein transporter activity [GO:0015462]|ATP binding [GO:0005524]|metal ion binding [GO:0046872]|intracellular protein transmembrane transport [GO:0065002]|protein import [GO:0017038]|protein targeting [GO:0006605]|protein transport by the Sec complex [GO:0043…	Cytoplasmic	M: 15
CBU_0150_258	2		A9NAF8	zapD	Cell division protein ZapD (Z ring-associated protein D)	cytoplasm [GO:0005737]|division septum assembly [GO:0000917]|FtsZ-dependent cytokinesis [GO:0043093]	Cytoplasmic
CBU_0155_517	3	1	Q83EZ8	pilB	Type 4 pili biogenesis protein (Nuleotide-binding protein)	nucleotide binding [GO:0000166]	Cytoplasmic
CBU_0166_254	3	1	Q83EZ1		Condensation domain-containing protein	catalytic activity [GO:0003824]	Cytoplasmic
CBU_0169b_248	2		A9KEM3		Uncharacterized protein		Cytoplasmic
CBU_0181_399	3	1	A9KEL4	tyrS	Tyrosine--tRNA ligase (EC 6.1.1.1) (Tyrosyl-tRNA synthetase) (TyrRS)	cytoplasm [GO:0005737]|ATP binding [GO:0005524]|RNA binding [GO:0003723]|tyrosine-tRNA ligase activity [GO:0004831]|tyrosyl-tRNA aminoacylation [GO:0006437]	Cytoplasmic
CBU_0185a_267	3	1	A9KEL0		Hypothetical membrane associated protein		Cytoplasmic
CBU_0216_395	3	1	A9KD53		Uncharacterized protein		Cytoplasmic
CBU_0221_243	2, 3	1	Q83ET9		4'-phosphopantetheinyl transferase (EC 2.7.8.-)	cytosol [GO:0005829]|holo-[acyl-carrier-protein] synthase activity [GO:0008897]|magnesium ion binding [GO:0000287]|fatty acid biosynthetic process [GO:0006633]|lysine biosynthetic process via aminoadipic acid [GO:0019878]	Cytoplasmic
CBU_0231_1375	2, 3	1	P0C8S4	rpoB	DNA-directed RNA polymerase subunit beta (RNAP subunit beta) (EC 2.7.7.6) (RNA polymerase subunit beta) (Transcriptase subunit beta)	DNA binding [GO:0003677]|DNA-directed 5'-3' RNA polymerase activity [GO:0003899]|ribonucleoside binding [GO:0032549]|transcription, DNA-templated [GO:0006351]	Cytoplasmic	M:19
CBU_0238_217	3	1	A9NAM4	rplC	50S ribosomal protein L3	ribosome [GO:0005840]|rRNA binding [GO:0019843]|structural constituent of ribosome [GO:0003735]|translation [GO:0006412]	Cytoplasmic	H: 10
CBU_0244_227	3	2	O85388	rpsC	30S ribosomal protein S3	cytosolic small ribosomal subunit [GO:0022627]|mRNA binding [GO:0003729]|rRNA binding [GO:0019843]|structural constituent of ribosome [GO:0003735]|translation [GO:0006412]	Cytoplasmic
CBU_0252_130	3	1	Q83ER2	rpsH	30S ribosomal protein S8	cytosolic small ribosomal subunit [GO:0022627]|rRNA binding [GO:0019843]|structural constituent of ribosome [GO:0003735]|translation [GO:0006412]	Cytoplasmic
CBU_0260_119	3	1	P59753	rpsM	30S ribosomal protein S13	cytosol [GO:0005829]|small ribosomal subunit [GO:0015935]|rRNA binding [GO:0019843]|structural constituent of ribosome [GO:0003735]|tRNA binding [GO:0000049]|translation [GO:0006412]	Cytoplasmic
CBU_0274_954	2		Q83EP1	uvrA	UvrABC system protein A (UvrA protein) (Excinuclease ABC subunit A)	cytoplasm [GO:0005737]|excinuclease repair complex [GO:0009380]|ATP binding [GO:0005524]|ATPase-coupled transmembrane transporter activity [GO:0042626]|DNA binding [GO:0003677]|excinuclease ABC activity [GO:0009381]|zinc ion binding [GO:0008270]|nucleotide-excision repair [GO:0006289]|SOS response [GO:0009432]	Cytoplasmic
CBU_0276_359	2, 3	2	Q83EN9		Rubredoxin-NAD(+) reductase (EC 1.18.1.1)	cytoplasm [GO:0005737]|rubredoxin-NAD+ reductase activity [GO:0015044]	Cytoplasmic
CBU_0286_439	3	1	Q83EM9	pcnB	Poly(A) polymerase I (PAP I) (EC 2.7.7.19)	ATP binding [GO:0005524]|polynucleotide adenylyltransferase activity [GO:0004652]|RNA binding [GO:0003723]|mRNA polyadenylation [GO:0006378]	Cytoplasmic
CBU_0294_471	3	1	A9KGS4	algC	Phosphomannomutase (EC 5.4.2.2) (EC 5.4.2.8)	magnesium ion binding [GO:0000287]|phosphoglucomutase activity [GO:0004614]|phosphomannomutase activity [GO:0004615]|carbohydrate metabolic process [GO:0005975]	Cytoplasmic
CBU_0295_489	3	1	Q83EM2		Uncharacterized protein		Cytoplasmic
CBU_0324_548	3	1	Q83EJ6		Acyl-CoA synthetase (EC 6.2.1.-)	integral component of membrane [GO:0016021]|adenylyltransferase activity [GO:0070566]|ligase activity [GO:0016874]|fatty acid biosynthetic process [GO:0006633]	Cytoplasmic
CBU_0331_340	3	1	A9KGN6	thiO	Glycine oxidase (EC 1.4.3.19)	D-amino-acid oxidase activity [GO:0003884]|FAD binding [GO:0071949]|glycine oxidase activity [GO:0043799]|D-amino acid metabolic process [GO:0046416]|thiamine diphosphate biosynthetic process [GO:0009229]	Cytoplasmic
CBU_0333_259	3	1	A9NB65	thiG	Thiazole synthase (EC 2.8.1.10)	cytoplasm [GO:0005737]|thiazole synthase activity [GO:1990107]|thiamine diphosphate biosynthetic process [GO:0009229]	Cytoplasmic
CBU_0335_221	3	1	A9KGN2		Acid phosphatase (EC 3.1.3.2)	acid phosphatase activity [GO:0003993]	Cytoplasmic
CBU_0338_901	2		Q83EI2	pepN	Aminopeptidase N (EC 3.4.11.2)	aminopeptidase activity [GO:0004177]|metallopeptidase activity [GO:0008237]|zinc ion binding [GO:0008270]|proteolysis [GO:0006508]	Cytoplasmic
CBU_0341_326	2, 3	1	Q83EH9	pfkA	ATP-dependent 6-phosphofructokinase (ATP-PFK) (Phosphofructokinase) (EC 2.7.1.11) (Phosphohexokinase)	6-phosphofructokinase complex [GO:0005945]|6-phosphofructokinase activity [GO:0003872]|AMP binding [GO:0016208]|ATP binding [GO:0005524]|fructose-6-phosphate binding [GO:0070095]|identical protein binding [GO:0042802]|metal ion binding [GO:0046872]|monosaccharide binding [GO:0048029]|canonical glycolysis [GO:0061621]|fructose 1,6-bisphosphate metabolic process [GO:0030388]|fructose 6-phosphate me…	Cytoplasmic
CBU_0344a_399	2		A9KGM1	xylA	Xylose isomerase (EC 5.3.1.5)	cytoplasm [GO:0005737]|magnesium ion binding [GO:0000287]|xylose isomerase activity [GO:0009045]|D-xylose metabolic process [GO:0042732]	Cytoplasmic
CBU_0349_227	2, 3	1	A9KGL8	gph	Phosphoglycolate phosphatase (EC 3.1.3.18)	metal ion binding [GO:0046872]|phosphoglycolate phosphatase activity [GO:0008967]|carbohydrate metabolic process [GO:0005975]	Cytoplasmic
CBU_0350_234	3	1	B6J1W2	ubiG	Ubiquinone biosynthesis O-methyltransferase (2-polyprenyl-6-hydroxyphenol methylase) (EC 2.1.1.222) (3-demethylubiquinone 3-O-methyltransferase) (EC 2.1.1.64)	2-polyprenyl-6-hydroxyphenol methylase activity [GO:0102208]|2-polyprenyl-6-methoxy-1,4-benzoquinone methyltransferase activity [GO:0008425]|3-demethylubiquinone-9 3-O-methyltransferase activity [GO:0008689]|methylation [GO:0032259]|ubiquinone biosynthetic process [GO:0006744]	Cytoplasmic
CBU_0388_1392	1, 2, 3	1	Q83ED7		Uncharacterized protein	host cell nucleus [GO:0042025]	Cytoplasmic	M: 13
CBU_0396_936	2, 3	1	Q83EC9	ileS	Isoleucine--tRNA ligase (EC 6.1.1.5) (Isoleucyl-tRNA synthetase) (IleRS)	cytosol [GO:0005829]|aminoacyl-tRNA editing activity [GO:0002161]|ATP binding [GO:0005524]|isoleucine-tRNA ligase activity [GO:0004822]|tRNA binding [GO:0000049]|zinc ion binding [GO:0008270]|isoleucyl-tRNA aminoacylation [GO:0006428]	Cytoplasmic
CBU_0413b_262	2		A9KEH4		Hypothetical cytosolic protein		Cytoplasmic
CBU_0418_281	2		A9KEH2		Branched-chain amino acid aminotransferase (EC 2.6.1.42)	4-amino-4-deoxychorismate lyase activity [GO:0008696]|L-isoleucine transaminase activity [GO:0052656]|L-leucine transaminase activity [GO:0052654]|L-valine transaminase activity [GO:0052655]|pyridoxal phosphate binding [GO:0030170]|folic acid biosynthetic process [GO:0046656]	Cytoplasmic
CBU_0423_257	2, 3	1	B6J1Q4	panC	Pantothenate synthetase (PS) (EC 6.3.2.1) (Pantoate--beta-alanine ligase) (Pantoate-activating enzyme)	cytoplasm [GO:0005737]|ATP binding [GO:0005524]|pantoate-beta-alanine ligase activity [GO:0004592]|pantothenate biosynthetic process [GO:0015940]	Cytoplasmic
CBU_0430_498	3	1	A9KEG1	lysS	Lysine--tRNA ligase (EC 6.1.1.6) (Lysyl-tRNA synthetase) (LysRS)	cytoplasm [GO:0005737]|ATP binding [GO:0005524]|lysine-tRNA ligase activity [GO:0004824]|magnesium ion binding [GO:0000287]|nucleic acid binding [GO:0003676]|lysyl-tRNA aminoacylation [GO:0006430]	Cytoplasmic
CBU_0469_a_249	3	1	Q83E52	kdsB	3-deoxy-manno-octulosonate cytidylyltransferase (EC 2.7.7.38) (CMP-2-keto-3-deoxyoctulosonic acid synthase) (CKS) (CMP-KDO synthase)	cytosol [GO:0005829]|3-deoxy-manno-octulosonate cytidylyltransferase activity [GO:0008690]|CMP-keto-3-deoxy-D-manno-octulosonic acid biosynthetic process [GO:0033468]|lipopolysaccharide biosynthetic process [GO:0009103]	Cytoplasmic
CBU_0471_199	3	1	Q83AY4	gmhA	Phosphoheptose isomerase (EC 5.3.1.28) (Sedoheptulose 7-phosphate isomerase)	cytoplasm [GO:0005737]|carbohydrate derivative binding [GO:0097367]|D-sedoheptulose 7-phosphate isomerase activity [GO:0008968]|zinc ion binding [GO:0008270]|carbohydrate metabolic process [GO:0005975]|D-glycero-D-manno-heptose 7-phosphate biosynthetic process [GO:2001061]	Cytoplasmic
CBU_0473_a_428	2		A9N9U9	eno	Enolase (EC 4.2.1.11) (2-phospho-D-glycerate hydro-lyase) (2-phosphoglycerate dehydratase)	cell surface [GO:0009986]|extracellular region [GO:0005576]|phosphopyruvate hydratase complex [GO:0000015]|magnesium ion binding [GO:0000287]|phosphopyruvate hydratase activity [GO:0004634]|glycolytic process [GO:0006096]	Cytoplasmic
CBU_0487_308	3	1	Q4AAY1	rluC	Pseudouridine synthase (EC 5.4.99.-)	lyase activity [GO:0016829]|pseudouridine synthase activity [GO:0009982]|RNA binding [GO:0003723]|enzyme-directed rRNA pseudouridine synthesis [GO:0000455]	Cytoplasmic
CBU_0490_594	3	2	A9KEA4		DNA polymerase beta (EC 2.7.7.7)	cytoplasm [GO:0005737]|DNA binding [GO:0003677]|DNA-directed DNA polymerase activity [GO:0003887]|DNA repair [GO:0006281]	Cytoplasmic
CBU_0493_319	3	1	Q820X0	fabH	3-oxoacyl-[acyl-carrier-protein] synthase 3 (EC 2.3.1.180) (3-oxoacyl-[acyl-carrier-protein] synthase III) (Beta-ketoacyl-ACP synthase III) (KAS III)	cytoplasm [GO:0005737]|3-oxoacyl-[acyl-carrier-protein] synthase activity [GO:0004315]|beta-ketoacyl-acyl-carrier-protein synthase III activity [GO:0033818]|fatty acid biosynthetic process [GO:0006633]	Cytoplasmic
CBU_0500_319	3	1	Q83E34	holB	DNA polymerase III subunit delta' (EC 2.7.7.7)	DNA polymerase III complex [GO:0009360]|3'-5' exonuclease activity [GO:0008408]|DNA binding [GO:0003677]|DNA-directed DNA polymerase activity [GO:0003887]|DNA-dependent DNA replication [GO:0006261]	Cytoplasmic
CBU_0507_346	2, 3	2	Q83E27		Hypothetical cytosolic protein		Cytoplasmic
CBU_0510d	2		A9KCV6		Succinylglutamate desuccinylase/Aspartoacylase family protein	hydrolase activity, acting on carbon-nitrogen (but not peptide) bonds, in linear amides [GO:0016811]|hydrolase activity, acting on ester bonds [GO:0016788]|metal ion binding [GO:0046872]	Cytoplasmic
CBU_0518_672	3	1	A9NC09	uvrB	UvrABC system protein B (Protein UvrB) (Excinuclease ABC subunit B)	cytoplasm [GO:0005737]|excinuclease repair complex [GO:0009380]|ATP binding [GO:0005524]|DNA binding [GO:0003677]|excinuclease ABC activity [GO:0009381]|helicase activity [GO:0004386]|nucleotide-excision repair [GO:0006289]|SOS response [GO:0009432]	Cytoplasmic
CBU_0528_551	3	1	A9KCT3	rpsA	30S ribosomal protein S1	ribosome [GO:0005840]|RNA binding [GO:0003723]|structural constituent of ribosome [GO:0003735]|translation [GO:0006412]	Cytoplasmic	H:4, 10
CBU_0540_1169	1, 2, 3	1	Q81ZL2	smc	Chromosome partition protein Smc	chromosome [GO:0005694]|cytoplasm [GO:0005737]|ATP binding [GO:0005524]|ATPase activity [GO:0016887]|DNA binding [GO:0003677]|chromosome condensation [GO:0030261]|DNA replication [GO:0006260]|sister chromatid cohesion [GO:0007062]	Cytoplasmic
CBU_0542_673	2, 3	1	Q83DZ6	ligA	DNA ligase (EC 6.5.1.2) (Polydeoxyribonucleotide synthase [NAD(+)])	cytosol [GO:0005829]|DNA binding [GO:0003677]|DNA ligase (NAD+) activity [GO:0003911]|metal ion binding [GO:0046872]|base-excision repair, DNA ligation [GO:0006288]|DNA replication [GO:0006260]	Cytoplasmic
CBU_0552_116	3	1	Q83DY7	rsfS	Ribosomal silencing factor RsfS	cytoplasm [GO:0005737]|ribosomal large subunit binding [GO:0043023]|mature ribosome assembly [GO:0042256]|negative regulation of ribosome biogenesis [GO:0090071]|negative regulation of translation [GO:0017148]	Cytoplasmic
CBU_0559_820	2		Q83DY1	leuS	Leucine--tRNA ligase (EC 6.1.1.4) (Leucyl-tRNA synthetase) (LeuRS)	cytosol [GO:0005829]|aminoacyl-tRNA editing activity [GO:0002161]|ATP binding [GO:0005524]|leucine-tRNA ligase activity [GO:0004823]|leucyl-tRNA aminoacylation [GO:0006429]	Cytoplasmic
CBU_0562_426	2		A9KCQ0		Hypothetical ATPase		Cytoplasmic
CBU_0569_439	3	2	Q83DX3	miaB	tRNA-2-methylthio-N(6)-dimethylallyladenosine synthase (EC 2.8.4.3) ((Dimethylallyl)adenosine tRNA methylthiotransferase MiaB) (tRNA-i(6)A37 methylthiotransferase)	cytosol [GO:0005829]|4 iron, 4 sulfur cluster binding [GO:0051539]|metal ion binding [GO:0046872]|methylthiotransferase activity [GO:0035596]|N6-isopentenyladenosine methylthiotransferase activity [GO:0035597]|tRNA methylthiolation [GO:0035600]	Cytoplasmic
CBU_0574_431	3	1	Q83DW8		3-ketoacyl-CoA thiolase (EC 2.3.1.16)	acetyl-CoA C-acetyltransferase activity [GO:0003985]|fatty acid beta-oxidation [GO:0006635]	Cytoplasmic
CBU_0576_683	2		Q83DW6	yfcX	Enoyl-CoA hydratase (EC 1.1.1.35) (EC 4.2.1.17) (EC 5.1.2.3) (EC 5.3.3.8)	3-hydroxyacyl-CoA dehydrogenase activity [GO:0003857]|3-hydroxybutyryl-CoA epimerase activity [GO:0008692]|dodecenoyl-CoA delta-isomerase activity [GO:0004165]|enoyl-CoA hydratase activity [GO:0004300]|NAD+ binding [GO:0070403]|fatty acid beta-oxidation [GO:0006635]|fatty acid catabolic process [GO:0009062]	Cytoplasmic
CBU_0580_273	3	2	Q83DW2		Uncharacterized protein	deacetylase activity [GO:0019213]|metal ion binding [GO:0046872]|carbohydrate metabolic process [GO:0005975]	Cytoplasmic
CBU_0588_331	2, 3	1	Q83DV4	nadA	Quinolinate synthase (EC 2.5.1.72)	cytosol [GO:0005829]|4 iron, 4 sulfur cluster binding [GO:0051539]|lyase activity [GO:0016829]|metal ion binding [GO:0046872]|quinolinate synthetase A activity [GO:0008987]|'de novo' NAD biosynthetic process from aspartate [GO:0034628]	Cytoplasmic
CBU_0607_503	2, 3	1, 2	Q83DT5	mvaD	Isopentenyl-diphosphate Delta-isomerase (IPP isomerase) (EC 5.3.3.2) (IPP:DMAPP isomerase) (Isopentenyl pyrophosphate isomerase)	cytosol [GO:0005829]|ATP binding [GO:0005524]|diphosphomevalonate decarboxylase activity [GO:0004163]|hydrolase activity [GO:0016787]|isopentenyl-diphosphate delta-isomerase activity [GO:0004452]|kinase activity [GO:0016301]|metal ion binding [GO:0046872]|dimethylallyl diphosphate biosynthetic process [GO:0050992]|isopentenyl diphosphate biosynthetic process, mevalonate pathway [GO:0019287]	Cytoplasmic
CBU_0620_376	3	1	Q83DS5	lpxB	Lipid-A-disaccharide synthase (EC 2.4.1.182)	lipid-A-disaccharide synthase activity [GO:0008915]|phospholipid binding [GO:0005543]|lipid A biosynthetic process [GO:0009245]	Cytoplasmic
CBU_0626_695	2		Q83DR9		Uncharacterized protein		Cytoplasmic
CBU_0632_99	3	1	Q83DR4		Uncharacterized protein		Cytoplasmic	H:4, 9
CBU_0638_378	3	1, 2	Q83DQ8		Dihydrolipoamide acetyltransferase component of pyruvate dehydrogenase complex (EC 2.3.1.-)	cytoplasm [GO:0005737]|acetyltransferase activity [GO:0016407]|lipoic acid binding [GO:0031405]	Cytoplasmic
CBU_0641_382	3	1	A9KC60		Leucine dehydrogenase (EC 1.4.1.9)	leucine dehydrogenase activity [GO:0050049]|nucleotide binding [GO:0000166]|cellular amino acid metabolic process [GO:0006520]	Cytoplasmic
CBU_0646_207	3	1	A9KC65	ribE	Riboflavin synthase alpha chain (EC 2.5.1.9)	riboflavin synthase activity [GO:0004746]	Cytoplasmic
CBU_0647_387	2, 3	1, 2	Q83DP9	ribA	GTP cyclohydrolase-2 (EC 3.5.4.25) (GTP cyclohydrolase II)	cytosol [GO:0005829]|3,4-dihydroxy-2-butanone-4-phosphate synthase activity [GO:0008686]|GTP binding [GO:0005525]|GTP cyclohydrolase II activity [GO:0003935]|zinc ion binding [GO:0008270]|riboflavin biosynthetic process [GO:0009231]	Cytoplasmic
CBU_0650b_176	3	1	A9KCC2		Uncharacterized protein		Cytoplasmic
CBU_0654_496	3	2	A9KC73		Uncharacterized protein		Cytoplasmic
CBU_0659_509	2, 3	1	A9KC77	dnaX	DNA polymerase III subunit gamma/tau (EC 2.7.7.7)	DNA polymerase III complex [GO:0009360]|ATP binding [GO:0005524]|DNA binding [GO:0003677]|DNA-directed DNA polymerase activity [GO:0003887]|DNA replication [GO:0006260]	Cytoplasmic
CBU_0667_271	2		Q83DN1	dapD	2,3,4,5-tetrahydropyridine-2,6-dicarboxylate N-succinyltransferase (EC 2.3.1.117) (Tetrahydrodipicolinate N-succinyltransferase) (THDP succinyltransferase) (THP succinyltransferase) (Tetrahydropicolinate succinylase)	cytoplasm [GO:0005737]|2,3,4,5-tetrahydropyridine-2,6-dicarboxylate N-succinyltransferase activity [GO:0008666]|nucleotidyltransferase activity [GO:0016779]|diaminopimelate biosynthetic process [GO:0019877]|lysine biosynthetic process [GO:0009085]|lysine biosynthetic process via diaminopimelate [GO:0009089]	Cytoplasmic
CBU_0672_538	2, 3	1	Q83DM7		Uncharacterized protein		Cytoplasmic
CBU_0676_337	2		Q93N67		dTDP-glucose-4,6 dehydratase	catalytic activity [GO:0003824]	Cytoplasmic
CBU_0677_345	2		B5U8Q0		NAD dependent epimerase/dehydratase family		Cytoplasmic
CBU_0678_526	3	2	Q93N65		Bifunctional ADP-heptose synthetase	nucleotidyltransferase activity [GO:0016779]|phosphotransferase activity, alcohol group as acceptor [GO:0016773]|biosynthetic process [GO:0009058]|carbohydrate metabolic process [GO:0005975]	Cytoplasmic
CBU_0685_1112	2		Q93N58		Uncharacterized protein		Cytoplasmic
CBU_0686_236	2, 3	2	B5U8R0		Pyruvate dehydrogenase E1 component beta subunit (EC 1.2.4.1)	pyruvate dehydrogenase (acetyl-transferring) activity [GO:0004739]	Cytoplasmic
CBU_0693_349	3	1	B5U8Q8		Pyruvate dehydrogenase E1 component alpha subunit (EC 1.2.4.1)	pyruvate dehydrogenase (acetyl-transferring) activity [GO:0004739]|acetyl-CoA biosynthetic process from pyruvate [GO:0006086]	Cytoplasmic
CBU_0709_280	2, 3	1	A9KCC3		Uncharacterized protein		Cytoplasmic
CBU_0712_211	3	1	Q83DL2	gacA.1	Response regulator	phosphorelay signal transduction system [GO:0000160]|regulation of transcription, DNA-templated [GO:0006355]	Cytoplasmic	M: 15
CBU_0737_442	2, 3	1	Q83DJ3	tig	Trigger factor (TF) (EC 5.2.1.8) (PPIase)	cytoplasm [GO:0005737]|peptidyl-prolyl cis-trans isomerase activity [GO:0003755]|protein folding chaperone [GO:0044183]|ribosome binding [GO:0043022]|'de novo' cotranslational protein folding [GO:0051083]|cell cycle [GO:0007049]|cell division [GO:0051301]|chaperone-mediated protein folding [GO:0061077]|protein transport [GO:0015031]|protein unfolding [GO:0043335]	Cytoplasmic	H: 1, 10, 14, 18 M: 14
CBU_0740_817	3	1	Q83DJ0	lon	Lon protease (EC 3.4.21.53) (ATP-dependent protease La)	cytoplasm [GO:0005737]|ATP binding [GO:0005524]|ATP-dependent peptidase activity [GO:0004176]|sequence-specific DNA binding [GO:0043565]|serine-type endopeptidase activity [GO:0004252]|cellular response to heat [GO:0034605]|protein quality control for misfolded or incompletely synthesized proteins [GO:0006515]	Cytoplasmic
CBU_0745_96	3	1	A9KDT2	yfiA	Ribosome-associated factor Y	primary metabolic process [GO:0044238]|regulation of translation [GO:0006417]	Cytoplasmic
CBU_0751_434	3	1	Q83DI0	murA	UDP-N-acetylglucosamine 1-carboxyvinyltransferase (EC 2.5.1.7) (Enoylpyruvate transferase) (UDP-N-acetylglucosamine enolpyruvyl transferase) (EPT)	cytoplasm [GO:0005737]|UDP-N-acetylglucosamine 1-carboxyvinyltransferase activity [GO:0008760]|cell cycle [GO:0007049]|cell division [GO:0051301]|cell wall organization [GO:0071555]|peptidoglycan biosynthetic process [GO:0009252]|regulation of cell shape [GO:0008360]|UDP-N-acetylgalactosamine biosynthetic process [GO:0019277]	Cytoplasmic
CBU_0766_650	3	1	Q83DG9		Acetoacetyl-CoA synthetase (EC 6.2.1.16)	cytosol [GO:0005829]|acetoacetate-CoA ligase activity [GO:0030729]|lipid metabolic process [GO:0006629]	Cytoplasmic
CBU_0775_113	3	1	A9KDZ0		Transcriptional regulator, GntR family	DNA-binding transcription factor activity [GO:0003700]	Cytoplasmic
CBU_0786_390	3	1	Q83DF2		CoA-transferase family III protein	integral component of membrane [GO:0016021]|CoA-transferase activity [GO:0008410]	Cytoplasmic
CBU_0794_464	2, 3	1	Q83DE4		Uncharacterized protein		Cytoplasmic	M: 13
CBU_0813_152	3	1	Q83DC5		DUF4145 domain-containing protein		Cytoplasmic
CBU_0819_224	3	1	Q83DB9		Glutathione S-transferase (EC 2.5.1.18)	cytoplasm [GO:0005737]|glutathione binding [GO:0043295]|glutathione transferase activity [GO:0004364]|glutathione metabolic process [GO:0006749]	Cytoplasmic
CBU_0824_461	2		Q83DB4	purB	Adenylosuccinate lyase (ASL) (EC 4.3.2.2) (Adenylosuccinase)	cytosol [GO:0005829]|(S)-2-(5-amino-1-(5-phospho-D-ribosyl)imidazole-4-carboxamido)succinate AMP-lyase (fumarate-forming) activity [GO:0070626]|N6-(1,2-dicarboxyethyl)AMP AMP-lyase (fumarate-forming) activity [GO:0004018]|'de novo' AMP biosynthetic process [GO:0044208]|'de novo' IMP biosynthetic process [GO:0006189]	Cytoplasmic
CBU_0828_517	3	1	Q83DB0		NAD-dependent oxidoreductase (EC 2.3.1.-)	nucleotide binding [GO:0000166]|transferase activity, transferring acyl groups [GO:0016746]	Cytoplasmic
CBU_0830_384	2, 3	2	Q83DA8		Perosamine synthetase (EC 2.6.1.-)	catalytic activity [GO:0003824]|pyridoxal phosphate binding [GO:0030170]|transaminase activity [GO:0008483]|O antigen biosynthetic process [GO:0009243]|polysaccharide biosynthetic process [GO:0000271]	Cytoplasmic
CBU_0844_339	3	1	Q83D94		UDP-N-acetylglucosamine 4-epimerase (EC 5.1.3.7)	racemase and epimerase activity, acting on carbohydrates and derivatives [GO:0016857]|UDP-N-acetylglucosamine 4-epimerase activity [GO:0003974]|polysaccharide biosynthetic process [GO:0000271]	Cytoplasmic
CBU_0847_254	3	1	Q820W4		3-hydroxyacyl CoA dehydrogenase (EC 1.1.1.35)	3-hydroxyacyl-CoA dehydrogenase activity [GO:0003857]	Cytoplasmic
CBU_0849_295	3	1	A9KFK3	galU	UTP--glucose-1-phosphate uridylyltransferase (EC 2.7.7.9) (UDP-glucose pyrophosphorylase)	UTP:glucose-1-phosphate uridylyltransferase activity [GO:0003983]|biosynthetic process [GO:0009058]|UDP-glucose metabolic process [GO:0006011]	Cytoplasmic
CBU_0852_696	3	1	A9ND62	pnp	Polyribonucleotide nucleotidyltransferase (EC 2.7.7.8) (Polynucleotide phosphorylase) (PNPase)	cytoplasm [GO:0005737]|magnesium ion binding [GO:0000287]|polyribonucleotide nucleotidyltransferase activity [GO:0004654]|RNA binding [GO:0003723]|mRNA catabolic process [GO:0006402]|RNA processing [GO:0006396]	Cytoplasmic
CBU_0858_542	2, 3	1	Q83D82	nadE	Glutamine-dependent NAD(+) synthetase (EC 6.3.5.1) (NAD(+) synthase [glutamine-hydrolyzing])	cytoplasm [GO:0005737]|ATP binding [GO:0005524]|glutaminase activity [GO:0004359]|NAD+ synthase (glutamine-hydrolyzing) activity [GO:0003952]|NAD+ synthase activity [GO:0008795]|NAD biosynthetic process [GO:0009435]	Cytoplasmic	Gp: 17
CBU_0861a_387	3	2	A9KFL4		ANK_REP_REGION domain-containing protein		Cytoplasmic
CBU_0868_610	2, 3	1	Q83D72	dnaB	Replicative DNA helicase (EC 3.6.4.12)	cytosol [GO:0005829]|primosome complex [GO:1990077]|ATP binding [GO:0005524]|DNA binding [GO:0003677]|DNA helicase activity [GO:0003678]|DNA replication, synthesis of RNA primer [GO:0006269]|DNA unwinding involved in DNA replication [GO:0006268]|intein-mediated protein splicing [GO:0016539]	Cytoplasmic
CBU_0875_340	3	1	Q83D66	asd	Aspartate-semialdehyde dehydrogenase (ASA dehydrogenase) (ASADH) (EC 1.2.1.11) (Aspartate-beta-semialdehyde dehydrogenase)	aspartate-semialdehyde dehydrogenase activity [GO:0004073]|NAD binding [GO:0051287]|NADP binding [GO:0050661]|protein dimerization activity [GO:0046983]|'de novo' L-methionine biosynthetic process [GO:0071266]|diaminopimelate biosynthetic process [GO:0019877]|isoleucine biosynthetic process [GO:0009097]|lysine biosynthetic process via diaminopimelate [GO:0009089]|threonine biosynthetic process [G…	Cytoplasmic
CBU_0880_461	2, 3	1, 2	Q83D61		Hypothetical cytosolic protein		Cytoplasmic
CBU_0881a_276	3	2	B5XHB4		Transposase	nucleic acid binding [GO:0003676]|DNA integration [GO:0015074]	Cytoplasmic
CBU_0890_233	3	1	A9KFZ3		Zn-dependent hydrolase, glyoxalase II family	hydrolase activity, acting on ester bonds [GO:0016788]|sulfur dioxygenase activity [GO:0050313]|glutathione metabolic process [GO:0006749]	Cytoplasmic
CBU_0894_416	3	1	Q83D50	folC	Dihydrofolate synthase/folylpolyglutamate synthase (EC 6.3.2.12) (Folylpoly-gamma-glutamate synthetase-dihydrofolate synthetase) (Folylpolyglutamate synthetase)	cytoplasm [GO:0005737]|ATP binding [GO:0005524]|dihydrofolate synthase activity [GO:0008841]|metal ion binding [GO:0046872]|tetrahydrofolylpolyglutamate synthase activity [GO:0004326]|folic acid biosynthetic process [GO:0046656]|folic acid-containing compound biosynthetic process [GO:0009396]|tetrahydrofolate biosynthetic process [GO:0046654]	Cytoplasmic
CBU_0897_506	2		Q83D47	purF	Amidophosphoribosyltransferase (ATase) (EC 2.4.2.14) (Glutamine phosphoribosylpyrophosphate amidotransferase) (GPATase)	cytoplasm [GO:0005737]|amidophosphoribosyltransferase activity [GO:0004044]|magnesium ion binding [GO:0000287]|'de novo' IMP biosynthetic process [GO:0006189]|glutamine metabolic process [GO:0006541]|nucleoside metabolic process [GO:0009116]|purine nucleobase biosynthetic process [GO:0009113]|purine nucleotide biosynthetic process [GO:0006164]	Cytoplasmic
CBU_0901b_315	3	1, 2					Cytoplasmic
CBU_0907_192	3	1	Q83D37	yciL	YciL		Cytoplasmic
CBU_0937a_168	3	1					Cytoplasmic	Gt:22
CBU_0942_a_483	2, 3	1	Q83BM9	gatA	Glutamyl-tRNA(Gln) amidotransferase subunit A (Glu-ADT subunit A) (EC 6.3.5.7)	glutamyl-tRNA(Gln) amidotransferase complex [GO:0030956]|ATP binding [GO:0005524]|glutaminyl-tRNA synthase (glutamine-hydrolyzing) activity [GO:0050567]|hydrolase activity [GO:0016787]|translation [GO:0006412]	Cytoplasmic
CBU_0944_a_455	3	2	Q83AF3	glmU	Bifunctional protein GlmU [Includes: UDP-N-acetylglucosamine pyrophosphorylase (EC 2.7.7.23) (N-acetylglucosamine-1-phosphate uridyltransferase); Glucosamine-1-phosphate N-acetyltransferase (EC 2.3.1.157)]	cytoplasm [GO:0005737]|glucosamine-1-phosphate N-acetyltransferase activity [GO:0019134]|magnesium ion binding [GO:0000287]|UDP-N-acetylglucosamine diphosphorylase activity [GO:0003977]|cell morphogenesis [GO:0000902]|cell wall organization [GO:0071555]|lipid A biosynthetic process [GO:0009245]|peptidoglycan biosynthetic process [GO:0009252]|regulation of cell shape [GO:0008360]|UDP-N-acetylgluco…	Cytoplasmic
CBU_0949a_927	2, 3	2	L0BXL4		Putative cytosolic protein		Cytoplasmic
CBU_0973_387	2, 3	2	Q83CX8		Isovaleryl-CoA dehydrogenase (EC 1.3.8.4)	flavin adenine dinucleotide binding [GO:0050660]|isovaleryl-CoA dehydrogenase activity [GO:0008470]	Cytoplasmic
CBU_0975_554	3	2	Q83CX6		Methylcrotonyl-CoA carboxylase carboxyl transferase subunit (EC 6.4.1.4)	methylcrotonoyl-CoA carboxylase complex [GO:1905202]|methylcrotonoyl-CoA carboxylase activity [GO:0004485]|transferase activity [GO:0016740]|fatty acid biosynthetic process [GO:0006633]|leucine catabolic process [GO:0006552]	Cytoplasmic
CBU_0977_661	1, 2		A9KCE6		Methylcrotonyl-CoA carboxylase biotin-containing subunit (EC 6.4.1.4)	ATP binding [GO:0005524]|ligase activity [GO:0016874]|metal ion binding [GO:0046872]	Cytoplasmic
CBU_0985_252	3	1	Q83CW7		Hypothetical cytosolic protein		Cytoplasmic
CBU_0989a_918	3	1	A9KCD2		Hypothetical cytosolic protein		Cytoplasmic
CBU_0998_435	2, 3	1, 2	Q83CV4	purA	Adenylosuccinate synthetase (AMPSase) (AdSS) (EC 6.3.4.4) (IMP--aspartate ligase)	cytoplasm [GO:0005737]|adenylosuccinate synthase activity [GO:0004019]|GTP binding [GO:0005525]|magnesium ion binding [GO:0000287]|'de novo' AMP biosynthetic process [GO:0044208]|IMP metabolic process [GO:0046040]	Cytoplasmic
CBU_0999_454	3	1	Q83CV3	hflX	GTPase HflX (GTP-binding protein HflX)	cytoplasm [GO:0005737]|GTP binding [GO:0005525]|GTPase activity [GO:0003924]|metal ion binding [GO:0046872]|ribosome binding [GO:0043022]	Cytoplasmic
CBU_1004_248	3	1	A9KG74	bioC.1	Malonyl-[acyl-carrier protein] O-methyltransferase (Malonyl-ACP O-methyltransferase) (EC 2.1.1.197) (Biotin synthesis protein BioC)	carboxyl-O-methyltransferase activity [GO:0010340]|malonyl-CoA methyltransferase activity [GO:0102130]|biotin biosynthetic process [GO:0009102]|methylation [GO:0032259]	Cytoplasmic
CBU_1035a_89	3	1	A9KG45		Pyrazinamidase (EC 3.5.1.-) (EC 3.5.1.19)	nicotinamidase activity [GO:0008936]	Cytoplasmic
CBU_1044_582	2		A9KG34		Uncharacterized protein		Cytoplasmic
CBU_1051_409	3	1	Q83CQ7		Aspartokinase (EC 2.7.2.4)	cytosol [GO:0005829]|aspartate kinase activity [GO:0004072]|ATP binding [GO:0005524]|homoserine biosynthetic process [GO:0009090]|lysine biosynthetic process via diaminopimelate [GO:0009089]|threonine biosynthetic process [GO:0009088]	Cytoplasmic
CBU_1052_865	2		Q83CQ6	alaS	Alanine--tRNA ligase (EC 6.1.1.7) (Alanyl-tRNA synthetase) (AlaRS)	cytosol [GO:0005829]|alanine-tRNA ligase activity [GO:0004813]|amino acid binding [GO:0016597]|aminoacyl-tRNA editing activity [GO:0002161]|ATP binding [GO:0005524]|tRNA binding [GO:0000049]|zinc ion binding [GO:0008270]|alanyl-tRNA aminoacylation [GO:0006419]|negative regulation of transcription, DNA-templated [GO:0045892]|tRNA modification [GO:0006400]	Cytoplasmic
CBU_1076	2		Q81ZK1		Transposase	DNA binding [GO:0003677]|transposase activity [GO:0004803]|transposition, DNA-mediated [GO:0006313]	Cytoplasmic
CBU_1082_311	2		A9KE31	miaA	tRNA dimethylallyltransferase (EC 2.5.1.75) (Dimethylallyl diphosphate:tRNA dimethylallyltransferase) (DMAPP:tRNA dimethylallyltransferase) (DMATase) (Isopentenyl-diphosphate:tRNA isopentenyltransferase) (IPP transferase) (IPPT) (IPTase)	ATP binding [GO:0005524]|tRNA dimethylallyltransferase activity [GO:0052381]|tRNA processing [GO:0008033]	Cytoplasmic
CBU_1083_574	2, 3	1, 2	Q83CM9	mutL	DNA mismatch repair protein MutL	mismatch repair complex [GO:0032300]|ATP binding [GO:0005524]|ATPase activity [GO:0016887]|mismatched DNA binding [GO:0030983]|mismatch repair [GO:0006298]	Cytoplasmic
CBU_1088_488	2, 3	1	Q83CM5	nnr	Bifunctional NAD(P)H-hydrate repair enzyme Nnr (Nicotinamide nucleotide repair protein) [Includes: ADP-dependent (S)-NAD(P)H-hydrate dehydratase (EC 4.2.1.136) (ADP-dependent NAD(P)HX dehydratase); NAD(P)H-hydrate epimerase (EC 5.1.99.6) (NAD(P)HX epimerase)]	ADP-dependent NAD(P)H-hydrate dehydratase activity [GO:0052855]|ATP binding [GO:0005524]|metal ion binding [GO:0046872]|NADHX epimerase activity [GO:0052856]|NADPHX epimerase activity [GO:0052857]|metabolite repair [GO:0110051]|nicotinamide nucleotide metabolic process [GO:0046496]	Cytoplasmic
CBU_1091_749	3	2	Q83CM3	vacB	Ribonuclease R (RNase R) (EC 3.1.13.1)	cytosol [GO:0005829]|exoribonuclease II activity [GO:0008859]|RNA binding [GO:0003723]	Cytoplasmic
CBU_1098_274	2		Q83CL6		Hypothetical cytosolic protein		Cytoplasmic	H:2 M:19 Gt: 22
CBU_1101_345	2, 3	1	A9KE47		Hypothetical cytosolic protein		Cytoplasmic
CBU_1119_273	3	1	Q83CJ6		Carboxymethylenebutenolidase (EC 3.1.1.45)	carboxymethylenebutenolidase activity [GO:0008806]	Cytoplasmic
CBU_1147_362	2		B6IZW5	mnmA	tRNA-specific 2-thiouridylase MnmA (EC 2.8.1.13)	cytoplasm [GO:0005737]|ATP binding [GO:0005524]|sulfurtransferase activity [GO:0016783]|tRNA binding [GO:0000049]|tRNA modification [GO:0006400]	Cytoplasmic
CBU_1150_228	3	1	A9KE89		Uncharacterized protein		Cytoplasmic
CBU_1152_463	3	1	Q83CG5	trpE	Anthranilate synthase component I (EC 4.1.3.27)	anthranilate synthase activity [GO:0004049]|tryptophan biosynthetic process [GO:0000162]	Cytoplasmic
CBU_1154_257	3	1	Q83CG4	trpC	Indole-3-glycerol phosphate synthase (EC 4.1.1.48)	indole-3-glycerol-phosphate synthase activity [GO:0004425]|phosphoribosylanthranilate isomerase activity [GO:0004640]|tryptophan biosynthetic process [GO:0000162]	Cytoplasmic
CBU_1155_600	2		Q83CG3	trpBF	Multifunctional fusion protein [Includes: N-(5'-phosphoribosyl)anthranilate isomerase (PRAI) (EC 5.3.1.24); Tryptophan synthase beta chain (EC 4.2.1.20)]	cytoplasm [GO:0005737]|phosphoribosylanthranilate isomerase activity [GO:0004640]|tryptophan synthase activity [GO:0004834]|tryptophan biosynthetic process [GO:0000162]	Cytoplasmic
CBU_1168_518	3	1	A9KE99		Serine/threonine protein kinase family	ATP binding [GO:0005524]|protein serine/threonine kinase activity [GO:0004674]	Cytoplasmic
CBU_1171a_476	2, 3	1	A9KFN2	rtcB	RNA-splicing ligase RtcB (EC 6.5.1.-)	GTP binding [GO:0005525]|metal ion binding [GO:0046872]|RNA ligase activity [GO:0008452]|tRNA processing [GO:0008033]	Cytoplasmic
CBU_1173a_139	3	1	A9KFN4		Hypothetical cytosolic protein	metal ion binding [GO:0046872]|tRNA processing [GO:0008033]	Cytoplasmic
CBU_1184_242	3	1	A9KFP1		Acyltransferase family protein	integral component of membrane [GO:0016021]|transferase activity, transferring acyl groups [GO:0016746]	Cytoplasmic	H:2
CBU_1185_609	2		Q83CD5	uvrC	UvrABC system protein C (Protein UvrC) (Excinuclease ABC subunit C)	cytoplasm [GO:0005737]|excinuclease repair complex [GO:0009380]|DNA binding [GO:0003677]|excinuclease ABC activity [GO:0009381]|cellular response to DNA damage stimulus [GO:0006974]|nucleotide-excision repair [GO:0006289]|SOS response [GO:0009432]	Cytoplasmic
CBU_1196_753	2		A9KFQ1	clpA	ATP-dependent clp protease ATP-binding subunit	ATP binding [GO:0005524]|ATPase activity [GO:0016887]|peptidase activity [GO:0008233]|protein unfolding [GO:0043335]	Cytoplasmic
CBU_1200_427	3	1	Q9ZH99	icd	Isocitrate dehydrogenase [NADP] (IDH) (EC 1.1.1.42) (IDP) (NADP(+)-specific ICDH) (Oxalosuccinate decarboxylase)	isocitrate dehydrogenase (NADP+) activity [GO:0004450]|magnesium ion binding [GO:0000287]|NAD binding [GO:0051287]|glyoxylate cycle [GO:0006097]|tricarboxylic acid cycle [GO:0006099]	Cytoplasmic	H:1, 18
CBU_1215b_421	2		A9KFR4		Uncharacterized protein		Cytoplasmic
CBU_1223_309	2, 3	1	Q83CA5	kdgK	2-dehydro-3-deoxygluconokinase (EC 2.7.1.45)	cytosol [GO:0005829]|2-dehydro-3-deoxygluconokinase activity [GO:0008673]|cellular response to DNA damage stimulus [GO:0006974]|D-galacturonate catabolic process [GO:0019698]|D-glucuronate catabolic process [GO:0042840]|Entner-Doudoroff pathway through 6-phosphogluconate [GO:0009255]	Cytoplasmic
CBU_1224_426	2		Q83CA4		RmuC family protein	integral component of membrane [GO:0016021]	Cytoplasmic
CBU_1226_1626	2		Q83CA2		Glutamate dehydrogenase (EC 1.4.1.2)	glutamate dehydrogenase (NAD+) activity [GO:0004352]|glutamate catabolic process to 2-oxoglutarate [GO:0019551]	Cytoplasmic
CBU_1229_862	2, 3	1	Q83C99		ATP-dependent nuclease subunit B		Cytoplasmic
CBU_1233_300	3	1	Q83C95		5'-nucleotidase (EC 3.1.3.5)	cytoplasm [GO:0005737]|5'-nucleotidase activity [GO:0008253]|magnesium ion binding [GO:0000287]|nucleotide binding [GO:0000166]|nucleobase-containing small molecule interconversion [GO:0015949]|nucleotide metabolic process [GO:0009117]	Cytoplasmic
CBU_1253b_508	2, 3	1	A9KDN1		Ankyrin repeat protein		Cytoplasmic
CBU_1255_267	3	1	Q83C74		Dimethylallyltransferase (EC 2.5.1.1) (EC 2.5.1.10) (EC 2.5.1.29)	dimethylallyltranstransferase activity [GO:0004161]|farnesyltranstransferase activity [GO:0004311]|geranyltranstransferase activity [GO:0004337]|prenyltransferase activity [GO:0004659]|farnesyl diphosphate biosynthetic process [GO:0045337]	Cytoplasmic
CBU_1275_402	3	1	A9KFX7	rspA	Starvation sensing protein	cellular amino acid catabolic process [GO:0009063]	Cytoplasmic
CBU_1280_173	3	1	A9KG79	greA	Transcription elongation factor GreA (Transcript cleavage factor GreA)	DNA binding [GO:0003677]|RNA polymerase binding [GO:0070063]|translation elongation factor activity [GO:0003746]|regulation of DNA-templated transcription, elongation [GO:0032784]	Cytoplasmic
CBU_1290_656	1, 2		A9N8H2	dnaK	Chaperone protein DnaK (HSP70) (Heat shock 70 kDa protein) (Heat shock protein 70)	ATP binding [GO:0005524]|ATPase activity [GO:0016887]|unfolded protein binding [GO:0051082]|protein folding [GO:0006457]	Cytoplasmic	H: 4, 10, 14, 25 M: 16 Gp: 17
CBU_1292_465	3	1	A9KG90		Ankyrin repeat protein		Cytoplasmic
CBU_1296_299	3	1	A9KG94	nadK	NAD kinase (EC 2.7.1.23) (ATP-dependent NAD kinase)	cytoplasm [GO:0005737]|ATP binding [GO:0005524]|metal ion binding [GO:0046872]|NAD+ kinase activity [GO:0003951]|NAD metabolic process [GO:0019674]|NADP biosynthetic process [GO:0006741]	Cytoplasmic
CBU_1297_556	3	1	Q83C37	recN	DNA repair protein RecN (Recombination protein N)	ATP binding [GO:0005524]|double-strand break repair via homologous recombination [GO:0000724]|response to radiation [GO:0009314]|SOS response [GO:0009432]	Cytoplasmic
CBU_1311_813	1, 2, 3	1	Q83C24		Hypothetical cytosolic protein		Cytoplasmic
CBU_1320_103	3	1	Q83C16	ihfA	Integration host factor subunit alpha (IHF-alpha)	cytosol [GO:0005829]|DNA binding [GO:0003677]|DNA recombination [GO:0006310]|regulation of transcription, DNA-templated [GO:0006355]|regulation of translation [GO:0006417]	Cytoplasmic	H:16
CBU_1326_651	2, 3	1	Q83C10	thrS	Threonine--tRNA ligase (EC 6.1.1.3) (Threonyl-tRNA synthetase) (ThrRS)	cytosol [GO:0005829]|ATP binding [GO:0005524]|metal ion binding [GO:0046872]|threonine-tRNA ligase activity [GO:0004829]|tRNA binding [GO:0000049]|threonyl-tRNA aminoacylation [GO:0006435]	Cytoplasmic
CBU_1331_125	3	2	Q83C06		CBS domain containing protein		Cytoplasmic
CBU_1335_382	3	2	Q83C02		Cyclin protein	protein kinase binding [GO:0019901]|regulation of cyclin-dependent protein serine/threonine kinase activity [GO:0000079]	Cytoplasmic
CBU_1337_1143	3	1	Q83C00	dnaE	DNA polymerase III subunit alpha (EC 2.7.7.7)	cytoplasm [GO:0005737]|DNA polymerase III complex [GO:0009360]|3'-5' exonuclease activity [GO:0008408]|DNA-directed DNA polymerase activity [GO:0003887]|nucleic acid binding [GO:0003676]|DNA replication [GO:0006260]	Cytoplasmic
CBU_1338_372	1, 2		Q83BZ9	ddl	D-alanine--D-alanine ligase (EC 6.3.2.4) (D-Ala-D-Ala ligase) (D-alanylalanine synthetase)	cytosol [GO:0005829]|ATP binding [GO:0005524]|D-alanine-D-alanine ligase activity [GO:0008716]|metal ion binding [GO:0046872]|cell wall organization [GO:0071555]|peptidoglycan biosynthetic process [GO:0009252]|regulation of cell shape [GO:0008360]	Cytoplasmic
CBU_1354_180	1		A9KGE7		Hypothetical cytosolic protein		Cytoplasmic
CBU_1356_158	3	1	Q83BY1	iscU.2	IscU	cytoplasm [GO:0005737]|2 iron, 2 sulfur cluster binding [GO:0051537]|4 iron, 4 sulfur cluster binding [GO:0051539]|ferrous iron binding [GO:0008198]|cellular iron ion homeostasis [GO:0006879]|iron-sulfur cluster assembly [GO:0016226]	Cytoplasmic
CBU_1357_405	3	1	Q83BY0	csdB	Cysteine desulfurase (EC 2.8.1.7)	cysteine desulfurase activity [GO:0031071]|pyridoxal phosphate binding [GO:0030170]|selenocysteine lyase activity [GO:0009000]|cysteine metabolic process [GO:0006534]|selenocysteine catabolic process [GO:0016261]	Cytoplasmic
CBU_1363_458	3	1	Q83BX4		Exodeoxyribonuclease I (EC 3.1.11.1)	cytosol [GO:0005829]|3'-5' exonuclease activity [GO:0008408]|DNA binding [GO:0003677]|exodeoxyribonuclease I activity [GO:0008852]|metal ion binding [GO:0046872]|ribonuclease activity [GO:0004540]|DNA catabolic process [GO:0006308]|DNA repair [GO:0006281]|DNA replication proofreading [GO:0045004]|tRNA 3'-end processing [GO:0042780]	Cytoplasmic
CBU_1379_1_251	3	1					Cytoplasmic
CBU_1386_313	3	1	Q9X5U8	rpsB	30S ribosomal protein S2	cytosolic small ribosomal subunit [GO:0022627]|structural constituent of ribosome [GO:0003735]|translation [GO:0006412]	Cytoplasmic	M: 14, 19
CBU_1388b_215	1, 2, 3	1	A9KBQ9		PAPS sulfotransferase (Phosphoadenosine phosphosulfate reductase)	phosphoadenylyl-sulfate reductase (thioredoxin) activity [GO:0004604]|hydrogen sulfide biosynthetic process [GO:0070814]|sulfate assimilation, phosphoadenylyl sulfate reduction by phosphoadenylyl-sulfate reductase (thioredoxin) [GO:0019379]	Cytoplasmic
CBU_1388e_1_1017	2		A9KEM7		Non-ribosomal peptide synthetase module-containing protein (EC 6.3.2.-)	ligase activity [GO:0016874]|biosynthetic process [GO:0009058]	Cytoplasmic
CBU_1410_430	2, 3	1	P18789	gltA	Citrate synthase (EC 2.3.3.16)	cytoplasm [GO:0005737]|citrate (Si)-synthase activity [GO:0004108]|tricarboxylic acid cycle [GO:0006099]	Cytoplasmic
CBU_1415_338	3	2	Q83BT7	thiL	Thiamine-monophosphate kinase (TMP kinase) (Thiamine-phosphate kinase) (EC 2.7.4.16)	ATP binding [GO:0005524]|magnesium ion binding [GO:0000287]|thiamine-phosphate kinase activity [GO:0009030]|thiamine biosynthetic process [GO:0009228]|thiamine diphosphate biosynthetic process [GO:0009229]	Cytoplasmic
CBU_1430_309	3	2	Q4AAX7	truB	tRNA pseudouridine synthase B (EC 5.4.99.25) (tRNA pseudouridine(55) synthase) (Psi55 synthase) (tRNA pseudouridylate synthase) (tRNA-uridine isomerase)	pseudouridine synthase activity [GO:0009982]|RNA binding [GO:0003723]|tRNA pseudouridine synthase activity [GO:0106029]|mRNA pseudouridine synthesis [GO:1990481]|tRNA modification [GO:0006400]|tRNA pseudouridine synthesis [GO:0031119]	Cytoplasmic
CBU_1442_787	2, 3	1	Q83BR1	nuoG	NADH-quinone oxidoreductase (EC 7.1.1.-)	plasma membrane respiratory chain complex I [GO:0045272]|2 iron, 2 sulfur cluster binding [GO:0051537]|4 iron, 4 sulfur cluster binding [GO:0051539]|metal ion binding [GO:0046872]|NADH dehydrogenase (ubiquinone) activity [GO:0008137]|quinone binding [GO:0048038]|cellular respiration [GO:0045333]|plasma membrane ATP synthesis coupled electron transport [GO:0042774]	Cytoplasmic
CBU_1443_422	2, 3	2	Q83BR0	nuoF	NADH-quinone oxidoreductase subunit F (EC 7.1.1.-)	plasma membrane respiratory chain complex I [GO:0045272]|4 iron, 4 sulfur cluster binding [GO:0051539]|FMN binding [GO:0010181]|metal ion binding [GO:0046872]|NAD binding [GO:0051287]|NADH dehydrogenase (ubiquinone) activity [GO:0008137]|quinone binding [GO:0048038]|cellular respiration [GO:0045333]|plasma membrane ATP synthesis coupled electron transport [GO:0042774]	Cytoplasmic
CBU_1452b_435	3	1	A9KE51		Uncharacterized protein		Cytoplasmic
CBU_1452c_603	3	2	A9KE52		Hypothetical membrane associated protein		Cytoplasmic
CBU_1452d_295	3	1	A9KE49		Hypothetical cytosolic protein		Cytoplasmic
CBU_1460_261	3	1	Q83BP3		Uncharacterized protein		Cytoplasmic	M: 13
CBU_1467_477	3	1	Q83BN6	tldD	Microcin-processing peptidase 2 (TldD)	cytosol [GO:0005829]|metallopeptidase activity [GO:0008237]	Cytoplasmic
CBU_1475_477	1, 2, 3	1	Q83BM8	gatB	Aspartyl/glutamyl-tRNA(Asn/Gln) amidotransferase subunit B (Asp/Glu-ADT subunit B) (EC 6.3.5.-)	asparaginyl-tRNA synthase (glutamine-hydrolyzing) activity [GO:0050566]|ATP binding [GO:0005524]|glutaminyl-tRNA synthase (glutamine-hydrolyzing) activity [GO:0050567]|glutaminyl-tRNAGln biosynthesis via transamidation [GO:0070681]|translation [GO:0006412]	Cytoplasmic
CBU_1487_460	2, 3	1	Q83BL7	cysS	Cysteine--tRNA ligase (EC 6.1.1.16) (Cysteinyl-tRNA synthetase) (CysRS)	cytoplasm [GO:0005737]|cytosol [GO:0005829]|ATP binding [GO:0005524]|cysteine-tRNA ligase activity [GO:0004817]|zinc ion binding [GO:0008270]|cysteinyl-tRNA aminoacylation [GO:0006423]	Cytoplasmic
CBU_1495b_466	2		A9KFA6		Uncharacterized protein		Cytoplasmic
CBU_1525a_429	2		A9KF80		Hypothetical membrane associated protein		Cytoplasmic
CBU_1525b_559	2, 3	1	A9KF80		Hypothetical membrane associated protein		Cytoplasmic
CBU_1533a_216	3	1	A9KF72		Uncharacterized protein		Cytoplasmic
CBU_1533c_279	3	1	A9KF72		Uncharacterized protein		Cytoplasmic
CBU_1550_766	3	2	A9KF58	ptsP	Phosphoenolpyruvate--protein phosphotransferase (EC 2.7.3.9)	cytoplasm [GO:0005737]|integral component of membrane [GO:0016021]|kinase activity [GO:0016301]|metal ion binding [GO:0046872]|phosphoenolpyruvate-protein phosphotransferase activity [GO:0008965]|phosphoenolpyruvate-dependent sugar phosphotransferase system [GO:0009401]	Cytoplasmic
CBU_1551_228	3	1	Q83BF8	rppH	RNA pyrophosphohydrolase (EC 3.6.1.-) ((Di)nucleoside polyphosphate hydrolase)	cytoplasm [GO:0005737]|RNA pyrophosphohydrolase activity [GO:0034353]|mRNA catabolic process [GO:0006402]	Cytoplasmic
CBU_1553_941	2		Q83BF6	nrdA	Vitamin B12-dependent ribonucleotide reductase (EC 1.17.4.1)	ribonucleoside-diphosphate reductase complex [GO:0005971]|ATP binding [GO:0005524]|cobalamin binding [GO:0031419]|ribonucleoside-diphosphate reductase activity, thioredoxin disulfide as acceptor [GO:0004748]|deoxyribonucleotide biosynthetic process [GO:0009263]|DNA biosynthetic process [GO:0071897]|DNA replication [GO:0006260]	Cytoplasmic
CBU_1554_401	3	1	A9KF54		Ribonucleoside-diphosphate reductase subunit beta (EC 1.17.4.1)	integral component of membrane [GO:0016021]|metal ion binding [GO:0046872]|ribonucleoside-diphosphate reductase activity, thioredoxin disulfide as acceptor [GO:0004748]|deoxyribonucleotide biosynthetic process [GO:0009263]|DNA replication [GO:0006260]	Cytoplasmic
CBU_1580_365	2		Q83BD1		ATPase	cell division site [GO:0032153]|cytoplasm [GO:0005737]|ATP binding [GO:0005524]|ATPase activity [GO:0016887]|cell division [GO:0051301]	Cytoplasmic
CBU_1602_301	3	1	Q83BB0	rimK	Probable alpha-L-glutamate ligase (EC 6.3.2.-)	cytoplasm [GO:0005737]|ATP binding [GO:0005524]|ligase activity, forming carbon-nitrogen bonds [GO:0016879]|metal ion binding [GO:0046872]|ribosomal S6-glutamic acid ligase activity [GO:0018169]|C-terminal protein amino acid modification [GO:0018410]|SOS response [GO:0009432]|translation [GO:0006412]	Cytoplasmic
CBU_1615_400	2, 3	2	A9KDM8		Uncharacterized protein		Cytoplasmic
CBU_1632_792	2		Q83B81	icmO	IcmO	integral component of membrane [GO:0016021]|pathogenesis [GO:0009405]	Cytoplasmic	H: 15 M:15 Gp: 21
CBU_1676_361	3	1	Q83B42		Hypothetical cytosolic protein		Cytoplasmic
CBU_1682_555	3	1	Q83B36	pyrG	CTP synthase (EC 6.3.4.2) (Cytidine 5'-triphosphate synthase) (Cytidine triphosphate synthetase) (CTP synthetase) (CTPS) (UTP--ammonia ligase)	cytosol [GO:0005829]|ATP binding [GO:0005524]|CTP synthase activity [GO:0003883]|identical protein binding [GO:0042802]|metal ion binding [GO:0046872]|'de novo' CTP biosynthetic process [GO:0044210]|CTP biosynthetic process [GO:0006241]|glutamine metabolic process [GO:0006541]|pyrimidine nucleobase biosynthetic process [GO:0019856]	Cytoplasmic
CBU_1685_473	3	1	Q83B33		Uncharacterized protein		Cytoplasmic
CBU_1686_773	1, 2		Q83B32		Uncharacterized protein		Cytoplasmic
CBU_1688_188	3	1	A9KDG3	dcd	dCTP deaminase (EC 3.5.4.13) (Deoxycytidine triphosphate deaminase)	dCTP deaminase activity [GO:0008829]|nucleotide binding [GO:0000166]|dUMP biosynthetic process [GO:0006226]|dUTP biosynthetic process [GO:0006229]	Cytoplasmic
CBU_1693a_448	1, 2, 3	1	A9KDF9		Uncharacterized protein		Cytoplasmic
CBU_1696_213	3	1	A9KDF7	rnfB	Rnf electron transport complex subunit B	plasma membrane [GO:0005886]|4 iron, 4 sulfur cluster binding [GO:0051539]|electron transfer activity [GO:0009055]|metal ion binding [GO:0046872]	Cytoplasmic
CBU_1704_224	3	1	Q83B16	rnt	Ribonuclease T (EC 3.1.13.-) (Exoribonuclease T) (RNase T)	cytosol [GO:0005829]|3'-5' exonuclease activity [GO:0008408]|exoribonuclease activity, producing 5'-phosphomonoesters [GO:0016896]|magnesium ion binding [GO:0000287]|nucleic acid binding [GO:0003676]|DNA replication proofreading [GO:0045004]|tRNA 3'-end processing [GO:0042780]	Cytoplasmic
CBU_1706_200	3	1	A9KC27		Alkyl hydroperoxide reductase C (Peroxiredoxin) (Thioredoxin peroxidase)	peroxidase activity [GO:0004601]|peroxiredoxin activity [GO:0051920]	Cytoplasmic	H: 4, 10 M:16 Gp: 17 Gt: 22
CBU_1718_552	2		P19421	groL	60 kDa chaperonin (GroEL protein) (Heat shock protein B) (Protein Cpn60)	GroEL-GroES complex [GO:1990220]|ATP binding [GO:0005524]|ATPase activity [GO:0016887]|unfolded protein binding [GO:0051082]|chaperone cofactor-dependent protein refolding [GO:0051085]|protein folding [GO:0006457]|protein refolding [GO:0042026]|response to heat [GO:0009408]	Cytoplasmic	H: 1, 4, 7, 10, 15, 16, 18, 24, 25 M: 12, 13, 14, 15, 16, 19 Gp: 17 Gt: 22
CBU_1719_96	3	1	A9NA83	groS	10 kDa chaperonin (GroES protein) (Protein Cpn10)	cytoplasm [GO:0005737]|ATP binding [GO:0005524]|ATPase activity [GO:0016887]|protein folding [GO:0006457]	Cytoplasmic	H: 4, 6, 16 M:16, 19 Gt: 22
CBU_1720_917	2, 3	1	Q83B05	acnA	Aconitate hydratase (Aconitase) (EC 4.2.1.3)	cytosol [GO:0005829]|4 iron, 4 sulfur cluster binding [GO:0051539]|aconitate hydratase activity [GO:0003994]|citrate dehydratase activity [GO:0047780]|metal ion binding [GO:0046872]|citrate metabolic process [GO:0006101]|tricarboxylic acid cycle [GO:0006099]	Cytoplasmic
CBU_1724_747	2, 3	1	Q83B01		Uncharacterized protein		Cytoplasmic
CBU_1725_154	2, 3	2	Q83B00	accB	Biotin carboxyl carrier protein of acetyl-CoA carboxylase	acetyl-CoA carboxylase complex [GO:0009317]|acetyl-CoA carboxylase activity [GO:0003989]|fatty acid biosynthetic process [GO:0006633]	Cytoplasmic	H: 7 M: 19
CBU_1726_448	3	1	Q83AZ9	accC	Biotin carboxylase (EC 6.3.4.14) (EC 6.4.1.2)	acetyl-CoA carboxylase activity [GO:0003989]|ATP binding [GO:0005524]|biotin carboxylase activity [GO:0004075]|metal ion binding [GO:0046872]|fatty acid biosynthetic process [GO:0006633]|malonyl-CoA biosynthetic process [GO:2001295]	Cytoplasmic
CBU_1729_310	3	2	Q83AZ6	hemF	Oxygen-dependent coproporphyrinogen-III oxidase (CPO) (Coprogen oxidase) (Coproporphyrinogenase) (EC 1.3.3.3)	cytoplasm [GO:0005737]|coproporphyrinogen oxidase activity [GO:0004109]|metal ion binding [GO:0046872]|protein homodimerization activity [GO:0042803]|protoporphyrinogen IX biosynthetic process [GO:0006782]	Cytoplasmic
CBU_1730_b_258	3	1	Q83AZ5		Phosphoserine phosphatase (EC 3.1.3.3)	cytoplasm [GO:0005737]|magnesium ion binding [GO:0000287]|phosphoserine phosphatase activity [GO:0004647]|dephosphorylation [GO:0016311]|glycine biosynthetic process [GO:0006545]|L-serine biosynthetic process [GO:0006564]	Cytoplasmic
CBU_1732_b_388	3	1	Q83AZ4		2-oxoglutarate reductase (EC 1.1.1.399) (EC 1.1.1.95) (D-3-phosphoglycerate dehydrogenase)	NAD binding [GO:0051287]|phosphoglycerate dehydrogenase activity [GO:0004617]|L-serine biosynthetic process [GO:0006564]	Cytoplasmic
CBU_1734_b_237	2, 3	1	A9KBZ5	hda	DnaA-related protein	negative regulation of DNA-dependent DNA replication initiation [GO:0032297]	Cytoplasmic
CBU_1736_352	3	1, 2	A9NA98	purM	Phosphoribosylformylglycinamidine cyclo-ligase (EC 6.3.3.1) (AIR synthase) (AIRS) (Phosphoribosyl-aminoimidazole synthetase)	cytoplasm [GO:0005737]|ATP binding [GO:0005524]|phosphoribosylformylglycinamidine cyclo-ligase activity [GO:0004641]|'de novo' IMP biosynthetic process [GO:0006189]	Cytoplasmic
CBU_1739_285	3	2	Q820W0	rsmI	Ribosomal RNA small subunit methyltransferase I (EC 2.1.1.198) (16S rRNA 2'-O-ribose C1402 methyltransferase) (rRNA (cytidine-2'-O-)-methyltransferase RsmI)	cytoplasm [GO:0005737]|ATP binding [GO:0005524]|metal ion binding [GO:0046872]|rRNA (cytosine-2'-O-)-methyltransferase activity [GO:0070677]|enzyme-directed rRNA 2'-O-methylation [GO:0000453]	Cytoplasmic
CBU_1747_209	2, 3	1	Q83AY0	sspA	Stringent starvation protein A homolog	glutathione metabolic process [GO:0006749]	Cytoplasmic
CBU_1751_420	3	1	Q83AX6		Uncharacterized protein		Cytoplasmic	M:13
CBU_1763_444	3	1	Q83AW5		Hypothetical ATPase		Cytoplasmic
CBU_1780_529	3	2	Q83AU8		Uncharacterized protein		Cytoplasmic
CBU_1817_321	3	2	A9KEZ0		AA_TRNA_LIGASE_II domain-containing protein	cytoplasm [GO:0005737]|ATP binding [GO:0005524]|lysine-tRNA ligase activity [GO:0004824]|lysyl-tRNA aminoacylation [GO:0006430]	Cytoplasmic
CBU_1820_174	3	1	Q83AR0		Uncharacterized protein		Cytoplasmic
CBU_1862_342	2, 3	1	Q83AM1		EF-P post-translational modification enzyme B (L-lysine 2,3-aminomutase)	4 iron, 4 sulfur cluster binding [GO:0051539]|isomerase activity [GO:0016853]|metal ion binding [GO:0046872]	Cytoplasmic
CBU_1866_753	2, 3	1	Q83AL7	parC	DNA topoisomerase 4 subunit A (EC 5.6.2.2) (Topoisomerase IV subunit A)	chromosome [GO:0005694]|cytoplasm [GO:0005737]|DNA topoisomerase type II (double strand cut, ATP-hydrolyzing) complex [GO:0009330]|extrinsic component of plasma membrane [GO:0019897]|ATP binding [GO:0005524]|DNA binding [GO:0003677]|DNA topoisomerase type II (double strand cut, ATP-hydrolyzing) activity [GO:0003918]|chromosome segregation [GO:0007059]|DNA topological change [GO:0006265]	Cytoplasmic
CBU_1874_435	2		Q83AL1		Glutamate--cysteine ligase (EC 6.3.2.2)	glutamate-cysteine ligase activity [GO:0004357]	Cytoplasmic
CBU_1882_435	2, 3	1	Q83AK3	hemL	Glutamate-1-semialdehyde 2,1-aminomutase (GSA) (EC 5.4.3.8) (Glutamate-1-semialdehyde aminotransferase) (GSA-AT)	cytoplasm [GO:0005737]|glutamate-1-semialdehyde 2,1-aminomutase activity [GO:0042286]|pyridoxal phosphate binding [GO:0030170]|transaminase activity [GO:0008483]|porphyrin-containing compound biosynthetic process [GO:0006779]|protoporphyrinogen IX biosynthetic process [GO:0006782]	Cytoplasmic
CBU_1907_238	3	1	A9KBU2		Ribosomal-protein-serine acetyltransferase (EC 2.3.1.-)	N-acetyltransferase activity [GO:0008080]	Cytoplasmic
CBU_1933_284	2, 3	1	Q83AG6	ku	Non-homologous end joining protein Ku	double-stranded DNA binding [GO:0003690]|DNA recombination [GO:0006310]|double-strand break repair via nonhomologous end joining [GO:0006303]	Cytoplasmic
CBU_1934_815	2		Q83AG5		3'-phosphoesterase (EC 6.5.1.1) (DNA repair polymerase) (NHEJ DNA polymerase) (Polydeoxyribonucleotide synthase [ATP]) (Polymerase/primase)	ATP binding [GO:0005524]|DNA binding [GO:0003677]|DNA ligase (ATP) activity [GO:0003910]|DNA-directed DNA polymerase activity [GO:0003887]|exonuclease activity [GO:0004527]|DNA recombination [GO:0006310]|DNA repair [GO:0006281]	Cytoplasmic
CBU_1936_265	2		Q83AG3		Hypothetical cytosolic protein		Cytoplasmic
CBU_1965_361	3	1	B6J625	prfA	Peptide chain release factor 1 (RF-1)	cytoplasm [GO:0005737]|translation release factor activity, codon specific [GO:0016149]	Cytoplasmic
CBU_1968_100	3	2	Q83AD6	folB	Dihydroneopterin aldolase (EC 4.1.2.25)	cytoplasm [GO:0005737]|dihydroneopterin aldolase activity [GO:0004150]|folic acid-containing compound metabolic process [GO:0006760]	Cytoplasmic
CBU_1969_147	3	2	A9KGY7	dksA	RNA polymerase-binding transcription factor DksA	cytoplasm [GO:0005737]|zinc ion binding [GO:0008270]|regulation of gene expression [GO:0010468]	Cytoplasmic	H:2 Gt: 22
CBU_1976_219	3	1	Q83AC8		Mannose-1-phosphate guanyltransferase (EC 2.7.7.13)	mannose-1-phosphate guanylyltransferase activity [GO:0004475]|biosynthetic process [GO:0009058]	Cytoplasmic
CBU_1977_365	3	1	Q83AC7		7.5 kDa chlorosome protein		Cytoplasmic
CBU_1987_291	2, 3	1	A9N9I1	apaH	Bis(5'-nucleosyl)-tetraphosphatase, symmetrical (EC 3.6.1.41) (Ap4A hydrolase) (Diadenosine 5',5'''-P1,P4-tetraphosphate pyrophosphohydrolase) (Diadenosine tetraphosphatase)	bis(5'-nucleosyl)-tetraphosphatase (symmetrical) activity [GO:0008803]	Cytoplasmic	H:15 M: 15
CBU_1993_161	3	2	A9KH09	folA	Dihydrofolate reductase (EC 1.5.1.3)	dihydrofolate reductase activity [GO:0004146]|NADP binding [GO:0050661]|glycine biosynthetic process [GO:0006545]|one-carbon metabolic process [GO:0006730]|tetrahydrofolate biosynthetic process [GO:0046654]	Cytoplasmic
CBU_1997_314	3	1	A9N9H5	fmt	Methionyl-tRNA formyltransferase (EC 2.1.2.9)	methionyl-tRNA formyltransferase activity [GO:0004479]	Cytoplasmic
CBU_2000_765	3	1	Q83AA5	topA	DNA topoisomerase 1 (EC 5.6.2.1) (DNA topoisomerase I)	chromosome [GO:0005694]|DNA binding [GO:0003677]|DNA topoisomerase type I (single strand cut, ATP-independent) activity [GO:0003917]|metal ion binding [GO:0046872]|DNA topological change [GO:0006265]	Cytoplasmic
CBU_2008_592	3	1	Q83A98	argS	Arginine--tRNA ligase (EC 6.1.1.19) (Arginyl-tRNA synthetase) (ArgRS)	cytoplasm [GO:0005737]|arginine-tRNA ligase activity [GO:0004814]|ATP binding [GO:0005524]|arginyl-tRNA aminoacylation [GO:0006420]	Cytoplasmic
CBU_2012_447	3	1	A9N9F8	hslU	ATP-dependent protease ATPase subunit HslU (Unfoldase HslU)	HslUV protease complex [GO:0009376]|ATP binding [GO:0005524]|ATPase activity [GO:0016887]|peptidase activity [GO:0008233]|protein unfolding [GO:0043335]	Cytoplasmic	H: 10
CBU_2048_775	3	2	A9KDA0	metE	5-methyltetrahydropteroyltriglutamate--homocysteine methyltransferase (EC 2.1.1.14) (Cobalamin-independent methionine synthase) (Methionine synthase, vitamin-B12 independent isozyme)	5-methyltetrahydropteroyltriglutamate-homocysteine S-methyltransferase activity [GO:0003871]|zinc ion binding [GO:0008270]|methionine biosynthetic process [GO:0009086]|methylation [GO:0032259]	Cytoplasmic
CBU_2049_356	2, 3	1	A9KDA1	trpS	Tryptophan--tRNA ligase (EC 6.1.1.2)	ATP binding [GO:0005524]|tryptophan-tRNA ligase activity [GO:0004830]|tryptophanyl-tRNA aminoacylation [GO:0006436]	Cytoplasmic
CBU_2052_300	2		Q83A58		Uncharacterized protein		Cytoplasmic	M: 13
CBU_2054_723	2, 3	1	Q83A56	uvrD	DNA helicase (EC 3.6.4.12)	cytosol [GO:0005829]|DNA helicase complex [GO:0033202]|3'-5' DNA helicase activity [GO:0043138]|ATP binding [GO:0005524]|DNA binding [GO:0003677]|recombinational repair [GO:0000725]	Cytoplasmic
CBU_2056_220	2, 3	1	Q83A54		Uncharacterized protein		Cytoplasmic
CBU_2075_233	3	1	Q83A36	aroD	3-dehydroquinate dehydratase (3-dehydroquinase) (EC 4.2.1.10) (Type I DHQase) (Type I dehydroquinase) (DHQ1)	3-dehydroquinate dehydratase activity [GO:0003855]|3,4-dihydroxybenzoate biosynthetic process [GO:0046279]|aromatic amino acid family biosynthetic process [GO:0009073]|cellular amino acid biosynthetic process [GO:0008652]|chorismate biosynthetic process [GO:0009423]	Cytoplasmic
CBUA0001_152	3	1	Q45956		HTH cro/C1-type domain-containing protein	DNA binding [GO:0003677]	Cytoplasmic
CBUA0007_361	2, 3	1	Q45951		Uncharacterized protein		Cytoplasmic
CBUA0016_341	2, 3	1	P26688	cbhE	Protein CbhE	cytoplasm [GO:0005737]	Cytoplasmic
CBUA0022_103	3	2	Q83A06		Uncharacterized protein		Cytoplasmic
CBUA0023_233	3	1	A9KH81		Uncharacterized protein		Cytoplasmic
CBUA0036_307	3	1	Q57088	roa307	Probable chromosome-partitioning protein ParB	DNA binding [GO:0003677]	Cytoplasmic
CBUA0038_334	2, 3	1	Q7BR32	orf 334	Orf 334 protein	DNA binding [GO:0003677]	Cytoplasmic
CBU_0431_258	3	2	A9KEG0		Aminomethyltransferase family protein	methyltransferase activity [GO:0008168]|methylation [GO:0032259]	Cytoplasmic
CBU_0603b_69	3	1	A9KBS2		Uncharacterized protein	carbohydrate metabolic process [GO:0005975]	Cytoplasmic
CBU_0756_212	3	1	Q83DH5		Purine nucleoside phosphorylase	adenosine deaminase activity [GO:0004000]|copper ion binding [GO:0005507]|S-methyl-5-thioadenosine phosphorylase activity [GO:0017061]	Cytoplasmic
CBU_1011_394	3	1	Q83CU2		Dioxygenase (EC 1.13.11.-)	carotenoid dioxygenase activity [GO:0010436]|metal ion binding [GO:0046872]|oxidoreductase activity, acting on single donors with incorporation of molecular oxygen, incorporation of two atoms of oxygen [GO:0016702]|carotene catabolic process [GO:0016121]	Cytoplasmic
CBU_1140_2_86	3	2	A9KE80		Hypothetical cytosolic protein		Cytoplasmic
CBU_1198_178	1, 2		A9KFQ2		Hypothetical cytosolic protein		Cytoplasmic	M: 13
CBU_1210b_485	2, 3	1	A9KFR2		Hypothetical cytosolic protein		Cytoplasmic
CBU_1281_1073	2, 3	1	Q83C50	carB	Carbamoyl-phosphate synthase large chain (EC 6.3.5.5) (Carbamoyl-phosphate synthetase ammonia chain)	cytoplasm [GO:0005737]|ATP binding [GO:0005524]|carbamoyl-phosphate synthase (glutamine-hydrolyzing) activity [GO:0004088]|metal ion binding [GO:0046872]|'de novo' UMP biosynthetic process [GO:0044205]|arginine biosynthetic process [GO:0006526]|glutamine metabolic process [GO:0006541]|nitrogen compound metabolic process [GO:0006807]|pyrimidine ribonucleotide biosynthetic process [GO:0009220]	Cytoplasmic
CBU_1962_633	2		A9KGY1		Hypothetical cytosolic protein		Cytoplasmic
CBU_2059a_400	2, 3	1, 2	A9KDB0		Hypothetical cytosolic protein		Cytoplasmic
CBU_0063_435	3	1	Q83F85	kdtA	3-deoxy-D-manno-octulosonic acid transferase (Kdo transferase) (EC 2.4.99.12) (Lipid IV(A) 3-deoxy-D-manno-octulosonic acid transferase)	integral component of membrane [GO:0016021]|plasma membrane [GO:0005886]|Kdo transferase activity [GO:0043842]|transferase activity [GO:0016740]|lipid A biosynthetic process [GO:0009245]|lipopolysaccharide core region biosynthetic process [GO:0009244]	Cytoplasmic
CBU_1112_121	3	1	Q83CK3		GIY-YIG domain-containing protein		Cytoplasmic
CBU_1145a_1_133	3	1	A9KE85		Serine (Threonine) dehydratase (Lantibiotic biosynthesis)	integral component of membrane [GO:0016021]|carbohydrate metabolic process [GO:0005975]	Cytoplasmic
CBU_1241_328	3	1	Q83C87	mdh	Malate dehydrogenase (EC 1.1.1.37)	L-malate dehydrogenase activity [GO:0030060]|carbohydrate metabolic process [GO:0005975]|malate metabolic process [GO:0006108]|NADH metabolic process [GO:0006734]|oxaloacetate metabolic process [GO:0006107]|tricarboxylic acid cycle [GO:0006099]	Cytoplasmic	H: 10, 14 M:14 Gp: 17
CBU_1388e_2_235	3	1	A9KEM7		Non-ribosomal peptide synthetase module-containing protein (EC 6.3.2.-)	ligase activity [GO:0016874]|biosynthetic process [GO:0009058]	Cytoplasmic
CBU_1998_308	3	2	Q83AA7	dprA	DNA processing protein	DNA mediated transformation [GO:0009294]	Cytoplasmic
CBU_2077_268	3	1	Q83A34	hemD	Uroporphyrinogen-III synthase (EC 4.2.1.75)	uroporphyrinogen-III synthase activity [GO:0004852]|protoporphyrinogen IX biosynthetic process [GO:0006782]|uroporphyrinogen III biosynthetic process [GO:0006780]	Cytoplasmic	M:19
CBU_0006a	3	1	B5QSF2		Uncharacterized protein		CytoplasmicMembrane
CBU_0040a_90	3	1	B5QSF2		Uncharacterized protein		CytoplasmicMembrane
CBU_0045b_309	1, 2		A9KGX4		Export ABC transporter ATP-binding protein	ATP binding [GO:0005524]	CytoplasmicMembrane
CBU_0077_263	3	1	A9KGU8		Hypothetical membrane spanning protein	integral component of membrane [GO:0016021]	CytoplasmicMembrane
CBU_0107_351	3	1	A9KEU1	metN	Methionine import ATP-binding protein MetN (EC 7.4.2.11)	plasma membrane [GO:0005886]|ABC-type D-methionine transporter activity [GO:0033232]|ATP binding [GO:0005524]	CytoplasmicMembrane
CBU_0178_252	3	2	A9KEL7		Glycine betaine transport ATP-binding protein	ATP binding [GO:0005524]|ATPase-coupled transmembrane transporter activity [GO:0042626]	CytoplasmicMembrane
CBU_0211_418	3	1	A9KD57		Hypothetical membrane spanning protein	integral component of membrane [GO:0016021]	CytoplasmicMembrane
CBU_0215_532	2		Q83EU4		Peptidase, C40 family	catalytic activity [GO:0003824]	CytoplasmicMembrane	Gp: 17
CBU_0339_253	3	1	Q83EI1		Hypothetical membrane associated protein	integral component of membrane [GO:0016021]	CytoplasmicMembrane
CBU_0351_117	3	1	A9KGL6		Hpt domain protein	phosphorelay signal transduction system [GO:0000160]	CytoplasmicMembrane
CBU_0358_312	3	1					CytoplasmicMembrane
CBU_0360b_325	3	1	A9KGK9		Hypothetical membrane spanning protein	integral component of membrane [GO:0016021]	CytoplasmicMembrane
CBU_0360b_325	3	1	A9KGK9		Hypothetical membrane spanning protein	integral component of membrane [GO:0016021]	CytoplasmicMembrane
CBU_0410_578	3	1, 2	Q83EB6		Hypothetical membrane spanning protein	integral component of membrane [GO:0016021]	CytoplasmicMembrane
CBU_0450_461	2		Q83E79	ffh	Signal recognition particle protein (Fifty-four homolog)	signal recognition particle [GO:0048500]|7S RNA binding [GO:0008312]|GTP binding [GO:0005525]|GTPase activity [GO:0003924]|SRP-dependent cotranslational protein targeting to membrane [GO:0006614]	CytoplasmicMembrane
CBU_0484_223	3	1	Q83E47	artM	Arginine transport system permease protein	ATP-binding cassette (ABC) transporter complex [GO:0043190]|plasma membrane [GO:0005886]|transmembrane transporter activity [GO:0022857]|amino acid transport [GO:0006865]	CytoplasmicMembrane
CBU_0485_538	3	1	Q83E46		Hypothetical membrane spanning protein	integral component of membrane [GO:0016021]	CytoplasmicMembrane
CBU_0539_535	3	1	Q83DZ8		Di-/tripeptide transporter	integral component of plasma membrane [GO:0005887]|dipeptide transmembrane transporter activity [GO:0071916]|peptide:proton symporter activity [GO:0015333]|tripeptide transmembrane transporter activity [GO:0042937]	CytoplasmicMembrane
CBU_0543_951	3	1	Q83DZ5		Hypothetical membrane spanning protein	integral component of membrane [GO:0016021]	CytoplasmicMembrane
CBU_0550_615	2		Q83DY8	pbpA	Peptidoglycan D,D-transpeptidase MrdA (EC 3.4.16.4) (Penicillin-binding protein 2) (PBP-2)	integral component of plasma membrane [GO:0005887]|penicillin binding [GO:0008658]|peptidoglycan L,D-transpeptidase activity [GO:0071972]|serine-type D-Ala-D-Ala carboxypeptidase activity [GO:0009002]|cell wall organization [GO:0071555]|peptidoglycan biosynthetic process [GO:0009252]|regulation of cell shape [GO:0008360]	CytoplasmicMembrane
CBU_0578_324	3	1	Q83DW4		Polyprenyl-phosphate beta-D-glucosyltransferase (EC 2.4.1.78)	integral component of membrane [GO:0016021]|plasma membrane [GO:0005886]|phosphopolyprenol glucosyltransferase activity [GO:0047272]	CytoplasmicMembrane
CBU_0631_1324	2, 3	1	Q83DR5	purL	Phosphoribosylformylglycinamidine synthase (FGAM synthase) (FGAMS) (EC 6.3.5.3) (Formylglycinamide ribonucleotide amidotransferase) (FGAR amidotransferase) (FGAR-AT)	cytoplasm [GO:0005737]|ATP binding [GO:0005524]|metal ion binding [GO:0046872]|phosphoribosylformylglycinamidine synthase activity [GO:0004642]|'de novo' IMP biosynthetic process [GO:0006189]|glutamine metabolic process [GO:0006541]|purine ribonucleotide biosynthetic process [GO:0009152]	CytoplasmicMembrane
CBU_0695_458	2		Q93N48		Uncharacterized protein		CytoplasmicMembrane
CBU_0752_313	3	1	Q83DH9		Esterase family protein	integral component of membrane [GO:0016021]	CytoplasmicMembrane
CBU_0753_1022	3	1	Q83DH8		Acriflavin resistance plasma membrane protein	integral component of membrane [GO:0016021]|plasma membrane [GO:0005886]|xenobiotic transmembrane transporter activity [GO:0042910]	CytoplasmicMembrane	M:19
CBU_0754_348	3	1	Q83DH7		Acriflavin resistance periplasmic protein	efflux pump complex [GO:1990281]|efflux transmembrane transporter activity [GO:0015562]|xenobiotic transmembrane transporter activity [GO:0042910]	CytoplasmicMembrane	H:2
CBU_0760_124	3	1	Q83DH3	gacS	Sensor protein (EC 2.7.3.-)	transferase activity [GO:0016740]|phosphorelay signal transduction system [GO:0000160]	CytoplasmicMembrane	H:2
CBU_0763a_1_560	3	2	A9KCN8		Acyl-coenzyme A dehydrogenase (EC 1.3.8.7) (EC 1.3.8.8)	flavin adenine dinucleotide binding [GO:0050660]|long-chain-acyl-CoA dehydrogenase activity [GO:0004466]|fatty acid beta-oxidation using acyl-CoA dehydrogenase [GO:0033539]	CytoplasmicMembrane
CBU_0788_1612	2		Q83DF0		Polyketide synthase	3-oxoacyl-[acyl-carrier-protein] synthase activity [GO:0004315]|phosphopantetheine binding [GO:0031177]|antibiotic biosynthetic process [GO:0017000]|fatty acid biosynthetic process [GO:0006633]	CytoplasmicMembrane
CBU_0789_831	2		Q83DE9		Histidine kinase (EC 2.7.13.3)	integral component of plasma membrane [GO:0005887]|histidine phosphotransfer kinase activity [GO:0009927]|phosphorelay sensor kinase activity [GO:0000155]|protein autophosphorylation [GO:0046777]	CytoplasmicMembrane
CBU_0790b_711	3	1					CytoplasmicMembrane
CBU_0798_331	3	1	Q83DE0		Multidrug resistance protein A	integral component of membrane [GO:0016021]|xenobiotic transmembrane transporter activity [GO:0042910]|drug transmembrane transport [GO:0006855]|response to drug [GO:0042493]	CytoplasmicMembrane
CBU_0833_601	3	1	Q83DA5		Phospholipid-lipopolysaccharide ABC transporter	integral component of membrane [GO:0016021]|ATP binding [GO:0005524]|ATPase-coupled lipid transmembrane transporter activity [GO:0034040]|ATPase-coupled transmembrane transporter activity [GO:0042626]|transmembrane transport [GO:0055085]	CytoplasmicMembrane
CBU_0843_385	2, 3	1	Q83D95		Glycosyltransferase (EC 2.4.1.-)	transferase activity, transferring glycosyl groups [GO:0016757]	CytoplasmicMembrane
CBU_0891_312	3	2	A9KFZ4		Hypothetical exported membrane associated protein	integral component of membrane [GO:0016021]	CytoplasmicMembrane	H:2, 3, 6, 7, 18 M:19, 20 Gt: 22
CBU_0925_333	2		Q83D21		Membrane-bound lytic murein transglycosylase B (EC 3.2.1.-)	catalytic activity [GO:0003824]|hydrolase activity, acting on glycosyl bonds [GO:0016798]|lytic transglycosylase activity [GO:0008933]|peptidoglycan catabolic process [GO:0009253]	CytoplasmicMembrane
CBU_0970_351	3	1, 2	Q83CY1		Hypothetical exported membrane spanning protein	integral component of membrane [GO:0016021]	CytoplasmicMembrane
CBU_0971_347	3	1	Q83CY0	pyrD	Dihydroorotate dehydrogenase (quinone) (EC 1.3.5.2) (DHOdehase) (DHOD) (DHODase) (Dihydroorotate oxidase)	cytoplasm [GO:0005737]|plasma membrane [GO:0005886]|dihydroorotate dehydrogenase activity [GO:0004152]|'de novo' pyrimidine nucleobase biosynthetic process [GO:0006207]|'de novo' UMP biosynthetic process [GO:0044205]|pyrimidine ribonucleotide biosynthetic process [GO:0009220]	CytoplasmicMembrane
CBU_1000_233	3	1, 2	A9KCC5	lolD	Lipoprotein-releasing system ATP-binding protein LolD (EC 7.6.2.-)	plasma membrane [GO:0005886]|ATP binding [GO:0005524]|ATPase-coupled transmembrane transporter activity [GO:0042626]|lipoprotein releasing activity [GO:0140306]|lipoprotein localization to membrane [GO:0044873]|lipoprotein transport [GO:0042953]	CytoplasmicMembrane
CBU_1024_780	3	1, 2	A9KG53		Ankyrin repeat protein		CytoplasmicMembrane
CBU_1035b_1_290	3	1	A9KG42		Acriflavin resistance plasma membrane protein	integral component of membrane [GO:0016021]|transmembrane transporter activity [GO:0022857]	CytoplasmicMembrane
CBU_1035b_2_209	3	1	A9KG42		Acriflavin resistance plasma membrane protein	integral component of membrane [GO:0016021]|transmembrane transporter activity [GO:0022857]	CytoplasmicMembrane
CBU_1035b_2_209	3	2	A9KG42		Acriflavin resistance plasma membrane protein	integral component of membrane [GO:0016021]|transmembrane transporter activity [GO:0022857]	CytoplasmicMembrane
CBU_1075_383	3	1	Q83CN5		Mechanosensitive ion channel	integral component of membrane [GO:0016021]|plasma membrane [GO:0005886]|transmembrane transport [GO:0055085]	CytoplasmicMembrane
CBU_1093_1019	3	1	Q83CM1		Acriflavin resistance plasma membrane protein	integral component of membrane [GO:0016021]|plasma membrane [GO:0005886]|xenobiotic transmembrane transporter activity [GO:0042910]	CytoplasmicMembrane
CBU_1099_259	3	1	Q83CL5	lepB-1	Signal peptidase I (EC 3.4.21.89)	integral component of plasma membrane [GO:0005887]|serine-type endopeptidase activity [GO:0004252]|signal peptide processing [GO:0006465]	CytoplasmicMembrane	M:19
CBU_1103_426	3	2	Q83CL1		Membrane-bound lytic murein transglycosylase D (EC 3.2.1.-)	membrane [GO:0016020]|hydrolase activity, acting on glycosyl bonds [GO:0016798]|lytic endotransglycosylase activity [GO:0008932]|peptidoglycan metabolic process [GO:0000270]	CytoplasmicMembrane	M:19
CBU_1125a_289	3	2	A9KE67		Chitinase (EC 3.2.1.14)	chitin binding [GO:0008061]|chitinase activity [GO:0004568]|carbohydrate metabolic process [GO:0005975]	CytoplasmicMembrane
CBU_1145a_2_855	2		A9KE85		Serine (Threonine) dehydratase (Lantibiotic biosynthesis)	integral component of membrane [GO:0016021]|carbohydrate metabolic process [GO:0005975]	CytoplasmicMembrane
CBU_1228_478	3	1	Q83CA0	qseC	Sensor protein QseC (EC 2.7.13.3)	integral component of membrane [GO:0016021]|plasma membrane [GO:0005886]|phosphorelay sensor kinase activity [GO:0000155]|phosphorelay signal transduction system [GO:0000160]	CytoplasmicMembrane
CBU_1261_418	2		A9KFV9		Serine-type D-Ala-D-Ala carboxypeptidase (EC 3.4.16.4)	serine-type D-Ala-D-Ala carboxypeptidase activity [GO:0009002]|cell wall organization [GO:0071555]|peptidoglycan biosynthetic process [GO:0009252]|regulation of cell shape [GO:0008360]	CytoplasmicMembrane
CBU_1352_647	3	1	Q83BY5	ftsH	ATP-dependent zinc metalloprotease FtsH (EC 3.4.24.-)	integral component of membrane [GO:0016021]|plasma membrane [GO:0005886]|ATP binding [GO:0005524]|ATP-dependent peptidase activity [GO:0004176]|metalloendopeptidase activity [GO:0004222]|zinc ion binding [GO:0008270]|cell division [GO:0051301]|protein catabolic process [GO:0030163]|proteolysis [GO:0006508]	CytoplasmicMembrane
CBU_1362_378	3	1	Q83BX5	czcD.2	Cobalt-zinc-cadmium resistance protein	integral component of membrane [GO:0016021]|membrane [GO:0016020]|plasma membrane [GO:0005886]|cadmium ion transmembrane transporter activity [GO:0015086]|cation transmembrane transporter activity [GO:0008324]|ferrous iron transmembrane transporter activity [GO:0015093]|zinc efflux active transmembrane transporter activity [GO:0015341]|cellular cadmium ion homeostasis [GO:0006876]|cellular iron i…	CytoplasmicMembrane
CBU_1362_378	3	2	Q83BX5	czcD.2	Cobalt-zinc-cadmium resistance protein	integral component of membrane [GO:0016021]|membrane [GO:0016020]|plasma membrane [GO:0005886]|cadmium ion transmembrane transporter activity [GO:0015086]|cation transmembrane transporter activity [GO:0008324]|ferrous iron transmembrane transporter activity [GO:0015093]|zinc efflux active transmembrane transporter activity [GO:0015341]|cellular cadmium ion homeostasis [GO:0006876]|cellular iron i…	CytoplasmicMembrane
CBU_1401_587	3	1	P51054	sdhA	Succinate dehydrogenase flavoprotein subunit (EC 1.3.5.1)	plasma membrane [GO:0005886]|plasma membrane succinate dehydrogenase complex [GO:0045282]|electron transfer activity [GO:0009055]|flavin adenine dinucleotide binding [GO:0050660]|succinate dehydrogenase (ubiquinone) activity [GO:0008177]|succinate dehydrogenase activity [GO:0000104]|anaerobic respiration [GO:0009061]|tricarboxylic acid cycle [GO:0006099]	CytoplasmicMembrane
CBU_1422_451	3	1	Q83BT0	radA	DNA repair protein RadA	ATP binding [GO:0005524]|ATPase activity, acting on DNA [GO:0008094]|damaged DNA binding [GO:0003684]|hydrolase activity [GO:0016787]|metal ion binding [GO:0046872]|recombinational repair [GO:0000725]	CytoplasmicMembrane
CBU_1427_1_1734	1, 2		A9KBM7		Uncharacterized protein		CytoplasmicMembrane
CBU_1451_522	3	1	Q83BQ2		Peptidyl-prolyl cis-trans isomerase (EC 5.2.1.8)	integral component of membrane [GO:0016021]|peptidyl-prolyl cis-trans isomerase activity [GO:0003755]	CytoplasmicMembrane
CBU_1461_756	2		A9KFY4		Uncharacterized protein	integral component of membrane [GO:0016021]	CytoplasmicMembrane
CBU_1468_1153	2, 3	1	Q83BN5		Uncharacterized protein		CytoplasmicMembrane
CBU_1470_292	3	1	Q83BN3	mreC	Cell shape-determining protein MreC (Cell shape protein MreC)	integral component of membrane [GO:0016021]|plasma membrane [GO:0005886]|regulation of cell shape [GO:0008360]	CytoplasmicMembrane	M:19
CBU_1505_602	1, 2		Q83BK3	lepA	Elongation factor 4 (EF-4) (EC 3.6.5.n1) (Ribosomal back-translocase LepA)	plasma membrane [GO:0005886]|GTP binding [GO:0005525]|GTPase activity [GO:0003924]|ribosome binding [GO:0043022]|translation elongation factor activity [GO:0003746]|positive regulation of translation [GO:0045727]	CytoplasmicMembrane
CBU_1530_645	2		Q83BH8		Hypothetical membrane spanning protein	integral component of membrane [GO:0016021]	CytoplasmicMembrane
CBU_1531_443	3	1	A9KF73		Hypothetical membrane spanning protein	integral component of membrane [GO:0016021]	CytoplasmicMembrane
CBU_1538_456	3	1	Q83BH0		Carboxy-terminal processing protease (EC 3.4.21.102)	outer membrane-bounded periplasmic space [GO:0030288]|endopeptidase activity [GO:0004175]|serine-type endopeptidase activity [GO:0004252]|signal transduction [GO:0007165]	CytoplasmicMembrane
CBU_1539_426	3	1	Q83BG9		Tyrosine-specific transport protein	integral component of plasma membrane [GO:0005887]|aromatic amino acid transmembrane transporter activity [GO:0015173]	CytoplasmicMembrane
CBU_1586_123	3	1	Q83BC5		Uncharacterized protein	integral component of membrane [GO:0016021]|monovalent cation:proton antiporter activity [GO:0005451]|cation transport [GO:0006812]|proton transmembrane transport [GO:1902600]	CytoplasmicMembrane	M:19
CBU_1598a_598	2						CytoplasmicMembrane
CBU_1622_1003	2, 3	1	A9KDM5	icmB	IcmB		CytoplasmicMembrane	Gp: 21
CBU_1630_207	3	1	A9KDL7	icmL2	IcmL	integral component of membrane [GO:0016021]	CytoplasmicMembrane	Gp: 21
CBU_1633_387	3	1	Q83B80	icmP	IcmP	integral component of membrane [GO:0016021]|pathogenesis [GO:0009405]	CytoplasmicMembrane	Gp: 21
CBU_1648_814	2		Q83B67	dotaA	DotA	integral component of membrane [GO:0016021]|entry into host [GO:0044409]	CytoplasmicMembrane
CBU_1659_436	3	1	Q83B56		O-antigen ligase	integral component of membrane [GO:0016021]|ligase activity [GO:0016874]	CytoplasmicMembrane
CBU_1699b_98	3	1	B5QSF0		Uncharacterized protein		CytoplasmicMembrane
CBU_1733_b_633	3	2	Q83AZ3		Hypothetical membrane spanning protein	integral component of membrane [GO:0016021]	CytoplasmicMembrane
CBU_1733_b_633	3	2	Q83AZ3		Hypothetical membrane spanning protein	integral component of membrane [GO:0016021]	CytoplasmicMembrane
CBU_1733_b_633	3	1	Q83AZ3		Hypothetical membrane spanning protein	integral component of membrane [GO:0016021]	CytoplasmicMembrane
CBU_1758b_114	3	1	B5QSF6		Uncharacterized protein		CytoplasmicMembrane
CBU_1761_657	3	1	A9KBX3		Histidine kinase (EC 2.7.13.3)	plasma membrane [GO:0005886]|phosphorelay sensor kinase activity [GO:0000155]	CytoplasmicMembrane
CBU_1766_816	3	2	Q83AW2	feoB	Ferrous iron transport protein B	integral component of membrane [GO:0016021]|plasma membrane [GO:0005886]|ferrous iron transmembrane transporter activity [GO:0015093]|GTP binding [GO:0005525]|iron ion homeostasis [GO:0055072]	CytoplasmicMembrane
CBU_1796_542	3	1	A9KEW6		Amino acid permease	integral component of membrane [GO:0016021]|transmembrane transporter activity [GO:0022857]	CytoplasmicMembrane
CBU_1826_282	3	1	B6J316	psd	Phosphatidylserine decarboxylase proenzyme (EC 4.1.1.65) [Cleaved into: Phosphatidylserine decarboxylase alpha chain; Phosphatidylserine decarboxylase beta chain]	plasma membrane [GO:0005886]|phosphatidylserine decarboxylase activity [GO:0004609]|phosphatidylethanolamine biosynthetic process [GO:0006646]	CytoplasmicMembrane
CBU_1845_203	3	1	A9KF17		Hypothetical membrane spanning protein	integral component of membrane [GO:0016021]	CytoplasmicMembrane
CBU_1863_603	3	1	Q83AM0		Hypothetical membrane spanning protein	integral component of membrane [GO:0016021]	CytoplasmicMembrane	M:19
CBU_1920_566	2, 3	1, 2	A9NBA5	yidC	Membrane protein insertase YidC (Foldase YidC) (Membrane integrase YidC) (Membrane protein YidC)	integral component of membrane [GO:0016021]|plasma membrane [GO:0005886]|membrane insertase activity [GO:0032977]|protein transport [GO:0015031]	CytoplasmicMembrane	H: 7 M: 19
CBU_1920_566	3	1	A9NBA5	yidC	Membrane protein insertase YidC (Foldase YidC) (Membrane integrase YidC) (Membrane protein YidC)	integral component of membrane [GO:0016021]|plasma membrane [GO:0005886]|membrane insertase activity [GO:0032977]|protein transport [GO:0015031]	CytoplasmicMembrane
CBU_1926_256	3	1	Q83AH3	parA	Chromosome partitioning protein		CytoplasmicMembrane
CBU_1955_419	2		Q83AE6	pntAA	NAD(P) transhydrogenase alpha subunit (EC 1.6.1.2)	plasma membrane [GO:0005886]|NAD binding [GO:0051287]|NAD(P)+ transhydrogenase (AB-specific) activity [GO:0008750]|NAD(P)+ transhydrogenase activity [GO:0008746]|NADP binding [GO:0050661]|NADPH regeneration [GO:0006740]	CytoplasmicMembrane
CBU_2005_425	3	1	Q45965	qrsA	Histidine kinase (EC 2.7.13.3)	integral component of membrane [GO:0016021]|phosphorelay sensor kinase activity [GO:0000155]	CytoplasmicMembrane
CBU_2037b_240	2, 3	1	A9KD91		Multidrug resistance ABC transporter ATP-binding and permease protein	integral component of membrane [GO:0016021]|ATP binding [GO:0005524]|ATPase-coupled transmembrane transporter activity [GO:0042626]	CytoplasmicMembrane
CBU_2040_442	3	1	Q83A69		Membrane fusion protein (MFP) family protein	integral component of membrane [GO:0016021]|plasma membrane [GO:0005886]|protein secretion [GO:0009306]	CytoplasmicMembrane
CBU_0156_140	3	1	Q83EZ7	pilA	Type 4 major prepilin protein	integral component of membrane [GO:0016021]|type IV pilus [GO:0044096]|type IV pilus biogenesis [GO:0043683]|type IV pilus-dependent motility [GO:0043107]	CytoplasmicMembrane
CBU_0162a_320	2		A9KEN5	cas1_2	CRISPR-associated endonuclease Cas1 (EC 3.1.-.-)	integral component of membrane [GO:0016021]|DNA binding [GO:0003677]|endodeoxyribonuclease activity [GO:0004520]|metal ion binding [GO:0046872]|defense response to virus [GO:0051607]|maintenance of CRISPR repeat elements [GO:0043571]	CytoplasmicMembrane
CBU_0321_257	2		Q83EJ9	icmH	IcmH	integral component of membrane [GO:0016021]	CytoplasmicMembrane
CBU_0895_205	3	1	Q83D49	dedD	Cell division related protein	cell division site [GO:0032153]|cell septum [GO:0030428]|peptidoglycan binding [GO:0042834]|cytokinetic process [GO:0032506]	CytoplasmicMembrane	M:19
CBU_1111_404	3	1	Q83CK4		Membrane-bound lytic murein transglycosylase A (EC 4.2.2.n1) (Murein hydrolase A)	integral component of plasma membrane [GO:0005887]|outer membrane [GO:0019867]|hydrolase activity, hydrolyzing O-glycosyl compounds [GO:0004553]|lyase activity [GO:0016829]|lytic transglycosylase activity [GO:0008933]|cell wall organization [GO:0071555]|peptidoglycan catabolic process [GO:0009253]|peptidoglycan turnover [GO:0009254]	CytoplasmicMembrane
CBU_1887_793	3	1	Q83AJ8	ponA	DD-transpeptidase (EC 2.4.1.129) (EC 3.4.16.4) (Penicillin-binding protein 1A) (Penicillin-insensitive transglycosylase) (Penicillin-sensitive transpeptidase) (Peptidoglycan TGase)	integral component of membrane [GO:0016021]|plasma membrane [GO:0005886]|catalytic activity [GO:0003824]|penicillin binding [GO:0008658]|peptidoglycan glycosyltransferase activity [GO:0008955]|serine-type D-Ala-D-Ala carboxypeptidase activity [GO:0009002]|peptidoglycan biosynthetic process [GO:0009252]|response to antibiotic [GO:0046677]	CytoplasmicMembrane
CBU_2014_127	3	1	Q83A92		Hypothetical membrane associated protein	integral component of membrane [GO:0016021]|plasma membrane [GO:0005886]	CytoplasmicMembrane
CBU_0763b_2_475	3	2	Q83AH1		Acyl-CoA synthetase (EC 6.2.1.-)	integral component of membrane [GO:0016021]|ATP binding [GO:0005524]|ligase activity [GO:0016874]|transferase activity, transferring acyl groups [GO:0016746]|lipid biosynthetic process [GO:0008610]	CytoplasmicMembrane
CBU_1722_599	3	1	A9KEM7		Non-ribosomal peptide synthetase module-containing protein (EC 6.3.2.-)	ligase activity [GO:0016874]|biosynthetic process [GO:0009058]	CytoplasmicMembrane
CBU_1136_1044	2, 3	1	Q83CH9		Enhanced entry protein enhC, tetratricopeptide repeat family	entry into host [GO:0044409]|protein ubiquitination [GO:0016567]|ubiquitin-dependent ERAD pathway [GO:0030433]	Extracellular
CBU_1627_1039	2, 3	1	Q83B86	icmE	IcmE	integral component of membrane [GO:0016021]|pathogenesis [GO:0009405]	Extracellular	H:2 M:19 Gp:21
CBU_0619_162	2, 3	2	Q83DS6		Hypothetical exported protein		Extracellular
CBU_0327a_366	2		A9KE52		Hypothetical membrane associated protein		Extracellular
CBU_0375a_155	3	1	A9KGJ2		Uncharacterized protein		Extracellular
CBU_0425_455	2, 3	2	Q83EA1	cirB	Secreted/Effector?		Extracellular	M: 13
CBU_0469_67	3	2	Q83E62		DUF2007 domain-containing protein	Effector	Extracellular
CBU_1173_122	3	1, 2	A9KFN3		Uncharacterized protein		Extracellular
CBU_1217_497	3	1	Q83CB0	NopA	Hypothetical membrane spanning protein		Extracellular
CBU_1250_46	3	1	Q83C78		Uncharacterized protein		Extracellular
CBU_1523b_219	2		A9KF81	CaeA/CaeB	Uncharacterized protein		Extracellular
CBU_1607_132	3	2	Q83BA6		Uncharacterized protein		Extracellular
CBU_1789_288	3	2	Q83AU0		Gluconolactonase (EC 3.1.1.17)	calcium ion binding [GO:0005509]|gluconolactonase activity [GO:0004341]|L-ascorbic acid biosynthetic process [GO:0019853]	Extracellular	H:4
CBU_2013_365	3	1	Q83A93		Uncharacterized protein		Extracellular
CBU_2029_210	2		A9KD86		Hypothetical exported protein		Extracellular	H:4 M:19
CBUA0015_227	2		B5U8Q2		Uncharacterized protein		Extracellular
CBUA0025_86	3	1	Q83A04	cpeG	Uncharacterized protein		Extracellular
CBU_0110_161	3	1	Q83F41		Hypothetical exported protein		Extracellular
CBU_0355_627	2, 3	1	A9KGL2	AnkD	Ankyrin repeat protein		Extracellular (not intact)
CBU_0022_269	2, 3	2	Q83FB8		Hypothetical cytosolic protein		OuterMembrane
CBU_0198_578	2		Q83EW0		Autotransporter assembly factor TamA (Translocation and assembly module subunit TamA)	integral component of cell outer membrane [GO:0045203]|TAM protein secretion complex [GO:0097347]|protein secretion [GO:0009306]	OuterMembrane
CBU_0630_230	3	2	P51752	mip	Peptidyl-prolyl cis-trans isomerase Mip (PPIase) (EC 5.2.1.8) (Macrophage infectivity potentiator) (Rotamase)	extracellular region [GO:0005576]|membrane [GO:0016020]|peptidyl-prolyl cis-trans isomerase activity [GO:0003755]|pathogenesis [GO:0009405]|protein folding [GO:0006457]	OuterMembrane	H: 6, 14, 16, 18 M: 12, 14, 16, 19, 20 Gt: 22
CBU_0937_465	2		Q83D09		UPF0422 protein CBU_0937		OuterMembrane	H: 4, 5, 8, 9, 10 Gp: 17
CBU_1978_870	3	1	Q83AC6	lptD	LPS-assembly protein LptD	cell outer membrane [GO:0009279]|Gram-negative-bacterium-type cell outer membrane assembly [GO:0043165]|lipopolysaccharide export [GO:0015921]|response to organic substance [GO:0010033]	OuterMembrane
CBU_0197_929	2		Q83EW1		Hypothetical outer membrane protein	integral component of plasma membrane [GO:0005887]|TAM protein secretion complex [GO:0097347]|protein secretion [GO:0009306]	OuterMembrane
CBU_0545_215	2, 3	1	A9KCR6	GacS	LemA	integral component of membrane [GO:0016021]	OuterMembrane	H:2, 6, 7, 18 M: 19, 20
CBU_0889_199	3	1	A9KFZ2	dsbA	Thiol:disulfide interchange protein		OuterMembrane
CBU_0952_227	2, 3	1	L0BY90	adaA	Acute disease antigen A		OuterMembrane	H:1, 3, 4, 14, 16 M: 16 Gt:22
CBU_1095_187	3	1	Q83CL9		Hypothetical exported protein		OuterMembrane
CBU_1814_237	3	2	A9KEY7		Outer membrane protein		OuterMembrane
CBU_1242_408	3	2	Q83C86		Long-chain fatty acid transport protein	long-chain fatty acid transporting porin activity [GO:0015483]	OuterMembrane
CBU_1628_351	3	1	Q83B85	icmK	IcmK	pathogenesis [GO:0009405]	OuterMembrane	H:2 M: 13 Gp: 21
CBU_1735_b_381	2, 3	1	Q83AZ1		Hypothetical exported protein		OuterMembrane
CBU_1811_507	2, 3	1	Q83AR9		Type I secretion outer membrane protein	efflux transmembrane transporter activity [GO:0015562]	OuterMembrane
CBU_0482_269	3	1	Q83E49		Arginine-binding protein	membrane [GO:0016020]|ABC-type amino acid transporter activity [GO:0015424]|ATPase-coupled transmembrane transporter activity [GO:0042626]|ligand-gated ion channel activity [GO:0015276]|amino acid transport [GO:0006865]	Periplasmic	Gp:17
CBU_1176_472	3	2	Q83CE4	phrB	Deoxyribodipyrimidine photolyase (EC 4.1.99.3)	deoxyribodipyrimidine photo-lyase activity [GO:0003904]|DNA binding [GO:0003677]|FAD binding [GO:0071949]|protein-chromophore linkage [GO:0018298]|response to light stimulus [GO:0009416]	Periplasmic
CBU_1708_193	2, 3	1	A9KC26	sodB	Superoxide dismutase (EC 1.15.1.1)	metal ion binding [GO:0046872]|superoxide dismutase activity [GO:0004784]	Periplasmic	H: 10
CBU_1902_459	2, 3	1	Q83AI4		Peptidase, M16 family	metal ion binding [GO:0046872]|proteolysis [GO:0006508]	Periplasmic
CBU_0090_437	2		A9KGT9	tolB	Tol-Pal system protein TolB	periplasmic space [GO:0042597]|cell cycle [GO:0007049]|cell division [GO:0051301]|protein import [GO:0017038]	Periplasmic
CBU_0092_305	2		Q83F57	ybgF	Cell division coordinator CpoB	outer membrane-bounded periplasmic space [GO:0030288]|FtsZ-dependent cytokinesis [GO:0043093]|protein trimerization [GO:0070206]	Periplasmic	H: 4, 6, 7, 9, 14, 18, 24 M: 12, 13, 14, 19 Gp: 17; Gt: 23 Sh: 23 Ca 23
CBU_0803_351	3	1	Q83DD5		Acriflavin resistance periplasmic protein	efflux pump complex [GO:1990281]|efflux transmembrane transporter activity [GO:0015562]|xenobiotic transmembrane transporter activity [GO:0042910]	Periplasmic	M:19
CBU_0957_414	3	1	Q83CZ3		Uncharacterized protein		Periplasmic
CBU_1138_248	3	1	Q83CH7	enhA.4	Enhanced entry protein	peptidoglycan L,D-transpeptidase activity [GO:0071972]|transferase activity [GO:0016740]|entry into host [GO:0044409]|peptidoglycan-protein cross-linking [GO:0018104]	Periplasmic
CBU_1626_244	3	1, 2	Q83B87	icmG	IcmG	integral component of membrane [GO:0016021]|pathogenesis [GO:0009405]	Periplasmic	M: 11, 13 Gp:21
CBU_0596_249	2, 3	1	Q83DU6		Metal-dependent hydrolase (EC 3.-.-.-)	hydrolase activity [GO:0016787]	Perplasmic
CBU_0724a_2_283	3	1	A9KDR4	ampC	Beta-lactamase (EC 3.5.2.6)	beta-lactamase activity [GO:0008800]	Perplasmic
CBU_1810_391	3	1	Q83AS0	macA	Macrolide-specific efflux protein		Perplasmic	M:19
CBU_0266a_78	3	1					Unknown
CBU_0266c_72	3	1					Unknown
CBU_0319a_2_373	3	2					Unknown
CBU_0436_258	2, 3	1	Q83E91	cig13	Hypothetical membrane spanning protein	integral component of membrane [GO:0016021]	Unknown
CBU_0458_133	2, 3	1, 2	A9KED5		DUF2147 domain-containing protein		Unknown
CBU_0508_237	3	1	Q83E26		Hypothetical membrane spanning protein	integral component of membrane [GO:0016021]	Unknown
CBU_0510_100	3	1	Q83E24		Uncharacterized protein		Unknown	H: 16 M: 16
CBU_0562a_140	3	2	B5QS99		Uncharacterized protein		Unknown
CBU_0584_105	3	2	Q83DV8		Uncharacterized protein	integral component of membrane [GO:0016021]	Unknown
CBU_0605b_213	2		A9KBS3		Uncharacterized protein		Unknown
CBU_0625_135	3	1	A9KC45	cig17	Uncharacterized protein		Unknown
CBU_0711a_133	3	1					Unknown
CBU_0714_136	3	1	Q83DL0		Uncharacterized protein		Unknown
CBU_0878_321	3	1	A9KFY4		Uncharacterized protein	integral component of membrane [GO:0016021]	Unknown
CBU_0878_321	3	1	A9KFY4		Uncharacterized protein	integral component of membrane [GO:0016021]	Unknown
CBU_0910_324	2, 3	1, 2	Q83D34		Hypothetical membrane associated protein		Unknown
CBU_0918_589	2, 3	1	Q83D27		Uncharacterized protein		Unknown
CBU_0956a_1_171	3	1, 2					Unknown
CBU_1027_463	3	1	Q83CS6		ATPase		Unknown
CBU_1046_593	2		A9KG33		Hypothetical membrane associated protein		Unknown
CBU_1048a_193	3	2					Unknown
CBU_1061a_368	2, 3	1	B5QSA8		Hypothetical membrane associated protein		Unknown
CBU_1134_151	3	1	Q83CI1		Hypothetical membrane associated protein	integral component of membrane [GO:0016021]	Unknown
CBU_1178_377	2, 3	1	Q83CE2		Uncharacterized protein		Unknown
CBU_1291_197	3	1	Q83C43		Biotin_lipoyl_2 domain-containing protein		Unknown
CBU_1369_339	3	1	A9KGG0		Hypothetical membrane associated protein	integral component of membrane [GO:0016021]	Unknown
CBU_1372_193	3	1	Q83BW5		Hypothetical membrane associated protein		Unknown
CBU_1479_130	3	1	Q83BM4		Uncharacterized protein		Unknown
CBU_1481_117	1, 3	1	Q83BM2		Uncharacterized protein	integral component of membrane [GO:0016021]	Unknown
CBU_1527_460	2, 3	1	A9KF79		Uncharacterized protein		Unknown
CBU_1619_99	3	1	A9KDM7		Uncharacterized protein		Unknown
CBU_1620_76	3	2	A9KDM7		Uncharacterized protein		Unknown	Gp:21
CBU_1681_98	3	1	A9KDH1		Hypothetical exported protein		Unknown
CBU_1699_518	2		Q83B20		Uncharacterized protein		Unknown
CBU_1710_145	3	2	A9KC24		Uncharacterized protein		Unknown
CBU_1806a_1_87	3	1	A9KEY0		Uncharacterized protein		Unknown
CBU_1846_177	2		A9KF18		Uncharacterized protein		Unknown
CBU_1847a_1_321	2		A9KF20		Uncharacterized protein	hydrolase activity, acting on ester bonds [GO:0016788]	Unknown
CBU_1930a_96	3	2	B5XHN8		Uncharacterized protein		Unknown
CBU_2009_444	2		Q83A97		Uncharacterized protein	integral component of membrane [GO:0016021]	Unknown
CBU_2034b_168	2		A9KD90		Hypothetical membrane associated protein		Unknown
CBU_2044b_465	3	1	A9KD97		Chitinase (EC 3.2.1.14)	chitinase activity [GO:0004568]|metabolic process [GO:0008152]	Unknown
CBU_2050a_215	2, 3	1	A9KDA2		Uncharacterized protein		Unknown
CBU_2051a_79	3	1	B5QSH6		Uncharacterized protein		Unknown
CBUA0021_358	1, 2		Q83A07		Plasmid encoded	integral component of membrane [GO:0016021]	Unknown
CBUA0039a_185	2, 3	1	Q45957	orf 192	Uncharacterized protein		Unknown
CBU_0128a_327	2, 3	1					Unknown
CBU_1420_278	1, 2		A9KBN3		Uncharacterized protein		Unknown

## Sheet: Panther Functional protein list
Supplementary Table S2
Gene ID	Gene Name	Gene Name/Symbol/Persistent ID	Panther family/subfamily	Panther protein class	Species
COXBU|EnsemblGenome=CBU_0178|UniProtKB=Q83EY0	CBU_0178	Glycine betaine transport ATP-binding protein;CBU_0178;PTN001953069;orthologs	OSMOPROTECTANT IMPORT ATP-BINDING PROTEIN OSMV (PTHR43117:SF4)	ATP-binding cassette (ABC) transporter(PC00003)	Coxiella burnetii
COXBU|EnsemblGenome=CBU_0998|UniProtKB=Q83CV4	CBU_0998	Adenylosuccinate synthetase;purA;PTN001723419;orthologs	ADENYLOSUCCINATE SYNTHETASE (PTHR11846:SF0)	ligase(PC00142)	Coxiella burnetii
COXBU|EnsemblGenome=CBU_0626|UniProtKB=Q83DR9	CBU_0626	Uncharacterized protein;CBU_0626;;orthologs			Coxiella burnetii
COXBU|EnsemblGenome=CBU_1720|UniProtKB=Q83B05	CBU_1720	Aconitate hydratase;acnA;PTN001705701;orthologs	CITRATE HYDRO-LYASE (PTHR11670:SF54)	RNA metabolism protein(PC00031)	Coxiella burnetii
COXBU|EnsemblGenome=CBU_1810|UniProtKB=Q83AS0	CBU_1810	Macrolide-specific efflux protein;macA;PTN002088534;orthologs	EFFLUX SYSTEM COMPONENT YKNX-RELATED (PTHR32347:SF14)		Coxiella burnetii
COXBU|EnsemblGenome=CBU_0510|UniProtKB=Q83E24	CBU_0510	Uncharacterized protein;CBU_0510;;orthologs			Coxiella burnetii
COXBU|EnsemblGenome=CBU_1725|UniProtKB=Q83B00	CBU_1725	Biotin carboxyl carrier protein of acetyl-CoA carboxylase;accB;PTN001899718;orthologs	BIOTIN CARBOXYL CARRIER PROTEIN OF ACETYL-COA CARBOXYLASE 2, CHLOROPLASTIC (PTHR43416:SF4)	transferase(PC00220)	Coxiella burnetii
COXBU|EnsemblGenome=CBU_0339|UniProtKB=Q83EI1	CBU_0339	Hypothetical membrane associated protein;CBU_0339;;orthologs			Coxiella burnetii
COXBU|EnsemblGenome=CBU_1729|UniProtKB=Q83AZ6	CBU_1729	Oxygen-dependent coproporphyrinogen-III oxidase;hemF;PTN001644508;orthologs	OXYGEN-DEPENDENT COPROPORPHYRINOGEN-III OXIDASE, MITOCHONDRIAL (PTHR10755:SF0)	oxidase(PC00175)	Coxiella burnetii
COXBU|EnsemblGenome=CBU_1987|UniProtKB=Q83AB7	CBU_1987	Bis(5'-nucleosyl)-tetraphosphatase, symmetrical;apaH;PTN001933811;orthologs	BIS(5'-NUCLEOSYL)-TETRAPHOSPHATASE [SYMMETRICAL] (PTHR42850:SF11)	phosphatase(PC00181)	Coxiella burnetii
COXBU|EnsemblGenome=CBU_0686|UniProtKB=B5U8R0	CBU_0686	Pyruvate dehydrogenase E1 component beta subunit;CBU_0686;PTN001700850;orthologs	PYRUVATE DEHYDROGENASE E1 COMPONENT SUBUNIT BETA (PTHR43257:SF2)	dehydrogenase(PC00092)	Coxiella burnetii
COXBU|EnsemblGenome=CBU_0737|UniProtKB=Q83DJ3	CBU_0737	Trigger factor;tig;PTN002022886;orthologs	TRIGGER FACTOR-LIKE PROTEIN TIG, CHLOROPLASTIC (PTHR30560:SF3)	chaperone(PC00072)	Coxiella burnetii
COXBU|EnsemblGenome=CBU_1554|UniProtKB=Q83BF5	CBU_1554	Ribonucleoside-diphosphate reductase subunit beta;nrdB;PTN001917131;orthologs	RIBONUCLEOSIDE-DIPHOSPHATE REDUCTASE SUBUNIT M2 (PTHR23409:SF18)	reductase(PC00198)	Coxiella burnetii
COXBU|EnsemblGenome=CBU_1965|UniProtKB=P47849	CBU_1965	Peptide chain release factor 1;prfA;PTN001668804;orthologs	LD18447P (PTHR43804:SF7)	translation release factor(PC00225)	Coxiella burnetii
COXBU|EnsemblGenome=CBU_1401|UniProtKB=P51054	CBU_1401	Succinate dehydrogenase flavoprotein subunit;sdhA;PTN001701491;orthologs	SUCCINATE DEHYDROGENASE [UBIQUINONE] FLAVOPROTEIN SUBUNIT, MITOCHONDRIAL (PTHR11632:SF51)	dehydrogenase(PC00092)	Coxiella burnetii
COXBU|EnsemblGenome=CBU_1242|UniProtKB=Q83C86	CBU_1242	Long-chain fatty acid transport protein;CBU_1242;PTN002170830;orthologs	OUTER MEMBRANE PROTEIN NMB0088-RELATED (PTHR35093:SF8)		Coxiella burnetii
COXBU|EnsemblGenome=CBU_0550|UniProtKB=Q83DY8	CBU_0550	Peptidoglycan D,D-transpeptidase MrdA;pbpA;PTN002024701;orthologs	PEPTIDOGLYCAN D,D-TRANSPEPTIDASE MRDA (PTHR30627:SF2)	hydrolase(PC00121)	Coxiella burnetii
COXBU|EnsemblGenome=CBU_2013|UniProtKB=Q83A93	CBU_2013	Uncharacterized protein;CBU_2013;;orthologs			Coxiella burnetii
COXBU|EnsemblGenome=CBU_0081|UniProtKB=Q83F67	CBU_0081	Proline--tRNA ligase;proS;PTN001688927;orthologs	PROLYL-TRNA SYNTHETASE (PTHR42753:SF2)	aminoacyl-tRNA synthetase(PC00047)	Coxiella burnetii
COXBU|EnsemblGenome=CBU_0487|UniProtKB=Q4AAY1	CBU_0487	Pseudouridine synthase;rluC;PTN001669148;orthologs	21S RRNA PSEUDOURIDINE(2819) SYNTHASE (PTHR21600:SF81)	RNA processing factor(PC00147)	Coxiella burnetii
COXBU|EnsemblGenome=CBU_2040|UniProtKB=Q83A69	CBU_2040	Membrane fusion protein (MFP) family protein;CBU_2040;PTN002018723;orthologs	MEMBRANE FUSION PROTEIN (MFP) FAMILY PROTEIN (PTHR30386:SF25)	transporter(PC00227)	Coxiella burnetii
COXBU|EnsemblGenome=CBU_1356|UniProtKB=Q83BY1	CBU_1356	IscU;iscU.2;PTN001601779;orthologs	NIFU_N DOMAIN-CONTAINING PROTEIN (PTHR10093:SF8)	chaperone(PC00072)	Coxiella burnetii
COXBU|EnsemblGenome=CBU_0423|UniProtKB=Q83EA3	CBU_0423	Pantothenate synthetase;panC;PTN001847985;orthologs	PANTOATE--BETA-ALANINE LIGASE (PTHR21299:SF1)		Coxiella burnetii
COXBU|EnsemblGenome=CBU_1710|UniProtKB=Q83B12	CBU_1710	Uncharacterized protein;CBU_1710;;orthologs			Coxiella burnetii
COXBU|EnsemblGenome=CBU_1627|UniProtKB=Q83B86	CBU_1627	IcmE;icmE;PTN001797535;orthologs	THYLAKOID LUMENAL PROTEIN TL20.3, CHLOROPLASTIC (PTHR47121:SF2)		Coxiella burnetii
COXBU|EnsemblGenome=CBU_1747|UniProtKB=Q83AY0	CBU_1747	Stringent starvation protein A homolog;sspA;PTN001680367;orthologs	GLUTATHIONE-DEPENDENT DEHYDROASCORBATE REDUCTASE (PTHR43968:SF6)		Coxiella burnetii
COXBU|EnsemblGenome=CBU_0490|UniProtKB=Q83E42	CBU_0490	DNA polymerase beta;CBU_0490;PTN001681832;orthologs	DNA POLYMERASE LAMBDA (PTHR11276:SF28)	DNA-directed DNA polymerase(PC00018)	Coxiella burnetii
COXBU|EnsemblGenome=CBU_0469|UniProtKB=Q83E62	CBU_0469	DUF2007 domain-containing protein;CBU_0469;;orthologs			Coxiella burnetii
COXBU|EnsemblGenome=CBU_0090|UniProtKB=Q83F59	CBU_0090	Tol-Pal system protein TolB;tolB;PTN001712627;orthologs	TOL-PAL SYSTEM PROTEIN TOLB (PTHR42972:SF8)	secondary carrier transporter(PC00258)	Coxiella burnetii
COXBU|EnsemblGenome=CBU_0338|UniProtKB=Q83EI2	CBU_0338	Aminopeptidase N;pepN;PTN001693707;orthologs	PUROMYCIN-SENSITIVE AMINOPEPTIDASE (PTHR46322:SF1)		Coxiella burnetii
COXBU|EnsemblGenome=CBU_0890|UniProtKB=Q83D53	CBU_0890	Zn-dependent hydrolase, glyoxalase II family;CBU_0890;PTN001731924;orthologs	PERSULFIDE DIOXYGENASE ETHE1, MITOCHONDRIAL (PTHR43084:SF1)	oxygenase(PC00177)	Coxiella burnetii
COXBU|EnsemblGenome=CBU_0041|UniProtKB=Q83FA5	CBU_0041	Uncharacterized protein CBU_0041;CBU_0041;;orthologs			Coxiella burnetii
COXBU|EnsemblGenome=CBU_0760|UniProtKB=Q83DH3	CBU_0760	Sensor protein;gacS;PTN002551037;orthologs	RESPONSE REGULATORY DOMAIN-CONTAINING PROTEIN (PTHR44591:SF3)		Coxiella burnetii
COXBU|EnsemblGenome=CBU_0123|UniProtKB=Q83F28	CBU_0123	UDP-N-acetylmuramoyl-L-alanyl-D-glutamate--2,6-diaminopimelate ligase;murE;PTN001898761;orthologs	UDP-N-ACETYLMURAMOYL-L-ALANYL-D-GLUTAMATE--2,6-DIAMINOPIMELATE LIGASE MURE HOMOLOG, CHLOROPLASTIC (PTHR23135:SF4)	ligase(PC00142)	Coxiella burnetii
COXBU|EnsemblGenome=CBU_0110|UniProtKB=Q83F41	CBU_0110	Hypothetical exported protein;CBU_0110;;orthologs			Coxiella burnetii
COXBU|EnsemblGenome=CBU_0828|UniProtKB=Q83DB0	CBU_0828	NAD-dependent oxidoreductase;CBU_0828;PTN001861584;orthologs	GFO_IDH_MOCA DOMAIN-CONTAINING PROTEIN (PTHR43377:SF6)	dehydrogenase(PC00092)	Coxiella burnetii
COXBU|EnsemblGenome=CBU_0231|UniProtKB=P0C8S4	CBU_0231	DNA-directed RNA polymerase subunit beta;rpoB;PTN001839773;orthologs	DNA-DIRECTED RNA POLYMERASE SUBUNIT BETA (PTHR20856:SF20)	DNA-directed RNA polymerase(PC00019)	Coxiella burnetii
COXBU|EnsemblGenome=CBU_1551|UniProtKB=Q83BF8	CBU_1551	RNA pyrophosphohydrolase;rppH;PTN001896874;orthologs	M7GPPPN-MRNA HYDROLASE (PTHR23114:SF17)		Coxiella burnetii
COXBU|EnsemblGenome=CBU_1171|UniProtKB=Q83CE7	CBU_1171	Hypothetical cytosolic protein;CBU_1171;PTN002024136;orthologs	UPF0047 PROTEIN C4A8.02C (PTHR30615:SF8)		Coxiella burnetii
COXBU|EnsemblGenome=CBU_1936|UniProtKB=Q83AG3	CBU_1936	Hypothetical cytosolic protein;CBU_1936;;orthologs			Coxiella burnetii
COXBU|EnsemblGenome=CBU_0763|UniProtKB=Q83DH0	CBU_0763	Hypothetical membrane spanning protein;CBU_0763;;orthologs			Coxiella burnetii
COXBU|EnsemblGenome=CBU_0274|UniProtKB=Q83EP1	CBU_0274	UvrABC system protein A;uvrA;PTN002086820;orthologs	UVRABC SYSTEM PROTEIN A (PTHR43152:SF3)	ATP-binding cassette (ABC) transporter(PC00003)	Coxiella burnetii
COXBU|EnsemblGenome=CBU_0677|UniProtKB=B5U8Q0	CBU_0677	NAD dependent epimerase/dehydratase family;CBU_0677;PTN001622007;orthologs	CDP-ABEQUOSE SYNTHASE (PTHR43245:SF53)		Coxiella burnetii
COXBU|EnsemblGenome=CBU_1734|UniProtKB=Q83AZ2	CBU_1734	DnaA-related protein;CBU_1734;PTN002012024;orthologs	DNAA REGULATORY INACTIVATOR HDA (PTHR30050:SF5)	DNA metabolism protein(PC00009)	Coxiella burnetii
COXBU|EnsemblGenome=CBU_1051|UniProtKB=Q83CQ7	CBU_1051	Aspartokinase;CBU_1051;PTN001852219;orthologs	ASPARTOKINASE 1 (PTHR21499:SF3)	amino acid kinase(PC00045)	Coxiella burnetii
COXBU|EnsemblGenome=CBU_0678|UniProtKB=H7C7G1	CBU_0678	D-glycero-D-manno-heptose-1-phosphate adenylyltransferase;CBU_0678;PTN001634215;orthologs	BIFUNCTIONAL PROTEIN HLDE (PTHR46969:SF1)		Coxiella burnetii
COXBU|EnsemblGenome=CBU_1331|UniProtKB=Q83C06	CBU_1331	CBS domain containing protein;CBU_1331;PTN001727850;orthologs	CBS DOMAIN-CONTAINING PROTEIN CBSX1, CHLOROPLASTIC (PTHR48108:SF6)		Coxiella burnetii
COXBU|EnsemblGenome=CBUA0007|UniProtKB=H7C7D4	CBUA0007	Uncharacterized protein;CBUA0007;;orthologs			Coxiella burnetii
COXBU|EnsemblGenome=CBU_2000|UniProtKB=Q83AA5	CBU_2000	DNA topoisomerase 1;topA;PTN001685271;orthologs	OMEGA-PROTEIN (PTHR42785:SF1)	DNA metabolism protein(PC00009)	Coxiella burnetii
COXBU|EnsemblGenome=CBU_0607|UniProtKB=Q83DT5	CBU_0607	Isopentenyl-diphosphate Delta-isomerase;mvaD;PTN001659470;orthologs	DIPHOSPHOMEVALONATE DECARBOXYLASE (PTHR10977:SF3)	decarboxylase(PC00089)	Coxiella burnetii
COXBU|EnsemblGenome=CBU_1320|UniProtKB=Q83C16	CBU_1320	Integration host factor subunit alpha;ihfA;PTN002110675;orthologs	INTEGRATION HOST FACTOR SUBUNIT ALPHA (PTHR33175:SF2)	DNA metabolism protein(PC00009)	Coxiella burnetii
COXBU|EnsemblGenome=CBU_0794|UniProtKB=Q83DE4	CBU_0794	Uncharacterized protein;CBU_0794;;orthologs			Coxiella burnetii
COXBU|EnsemblGenome=CBU_1806|UniProtKB=Q83AS4	CBU_1806	Uncharacterized protein;CBU_1806;;orthologs			Coxiella burnetii
COXBU|EnsemblGenome=CBU_1681|UniProtKB=Q83B37	CBU_1681	Hypothetical exported protein;CBU_1681;;orthologs			Coxiella burnetii
COXBU|EnsemblGenome=CBU_0868|UniProtKB=Q83D72	CBU_0868	Replicative DNA helicase;dnaB;PTN002014184;orthologs	REPLICATIVE DNA HELICASE (PTHR30153:SF2)	DNA helicase(PC00011)	Coxiella burnetii
COXBU|EnsemblGenome=CBU_0907|UniProtKB=Q83D37	CBU_0907	YciL;yciL;PTN001763784;orthologs	BOLA-LIKE PROTEIN 1 (PTHR46230:SF4)		Coxiella burnetii
COXBU|EnsemblGenome=CBU_0786|UniProtKB=Q83DF2	CBU_0786	CoA-transferase family III protein;CBU_0786;PTN008491643;orthologs	CAIB/BAIF FAMILY ENZYME (AFU_ORTHOLOGUE AFUA_1G05360)-RELATED (PTHR48229:SF1)		Coxiella burnetii
COXBU|EnsemblGenome=CBU_1296|UniProtKB=Q83C38	CBU_1296	NAD kinase;nadK;PTN001838765;orthologs	NAD KINASE (PTHR20275:SF0)	nucleotide kinase(PC00172)	Coxiella burnetii
COXBU|EnsemblGenome=CBU_1200|UniProtKB=Q9ZH99	CBU_1200	Isocitrate dehydrogenase [NADP];icd;PTN001723103;orthologs	ISOCITRATE DEHYDROGENASE [NADP] (PTHR43504:SF1)	dehydrogenase(PC00092)	Coxiella burnetii
COXBU|EnsemblGenome=CBU_1626|UniProtKB=Q83B87	CBU_1626	IcmG;icmG;;orthologs			Coxiella burnetii
COXBU|EnsemblGenome=CBU_2077|UniProtKB=Q83A34	CBU_2077	Uroporphyrinogen-III synthase;hemD;PTN002211029;orthologs	UROPORPHYRINOGEN-III SYNTHASE, CHLOROPLASTIC (PTHR38042:SF1)		Coxiella burnetii
COXBU|EnsemblGenome=CBU_0485|UniProtKB=Q83E46	CBU_0485	Hypothetical membrane spanning protein;CBU_0485;;orthologs			Coxiella burnetii
COXBU|EnsemblGenome=CBU_0198|UniProtKB=Q83EW0	CBU_0198	Autotransporter assembly factor TamA;CBU_0198;PTN001766180;orthologs	TRANSLOCATION AND ASSEMBLY MODULE SUBUNIT TAMA (PTHR12815:SF47)		Coxiella burnetii
COXBU|EnsemblGenome=CBU_0500|UniProtKB=Q83E34	CBU_0500	DNA polymerase III subunit delta';holB;PTN001705582;orthologs	DNA POLYMERASE III SUBUNIT DELTA' (PTHR11669:SF8)	DNA-directed DNA polymerase(PC00018)	Coxiella burnetii
COXBU|EnsemblGenome=CBU_1718|UniProtKB=P19421	CBU_1718	60 kDa chaperonin;groL;PTN001683857;orthologs	60 KDA HEAT SHOCK PROTEIN, MITOCHONDRIAL (PTHR45633:SF3)		Coxiella burnetii
COXBU|EnsemblGenome=CBU_1724|UniProtKB=Q83B01	CBU_1724	Uncharacterized protein;CBU_1724;;orthologs			Coxiella burnetii
COXBU|EnsemblGenome=CBU_0221|UniProtKB=Q83ET9	CBU_0221	4'-phosphopantetheinyl transferase;CBU_0221;PTN001743783;orthologs	L-AMINOADIPATE-SEMIALDEHYDE DEHYDROGENASE-PHOSPHOPANTETHEINYL TRANSFERASE (PTHR12215:SF10)	transferase(PC00220)	Coxiella burnetii
COXBU|EnsemblGenome=CBU_0276|UniProtKB=Q83EN9	CBU_0276	Rubredoxin-NAD(+) reductase;CBU_0276;PTN001877592;orthologs	NITRIC OXIDE REDUCTASE FLRD-NAD(+) REDUCTASE (PTHR43031:SF7)	oxidoreductase(PC00176)	Coxiella burnetii
COXBU|EnsemblGenome=CBU_0833|UniProtKB=Q83DA5	CBU_0833	Phospholipid-lipopolysaccharide ABC transporter;CBU_0833;PTN001954212;orthologs	ATP-DEPENDENT LIPID A-CORE FLIPPASE (PTHR24221:SF632)	ATP-binding cassette (ABC) transporter(PC00003)	Coxiella burnetii
COXBU|EnsemblGenome=CBU_2014|UniProtKB=Q83A92	CBU_2014	Hypothetical membrane associated protein;CBU_2014;;orthologs			Coxiella burnetii
COXBU|EnsemblGenome=CBU_1726|UniProtKB=Q83AZ9	CBU_1726	Biotin carboxylase;accC;PTN001821898;orthologs	BIOTIN CARBOXYLASE, CHLOROPLASTIC (PTHR48095:SF2)		Coxiella burnetii
COXBU|EnsemblGenome=CBU_1468|UniProtKB=Q83BN5	CBU_1468	Uncharacterized protein;CBU_1468;PTN002214768;orthologs	PROTEASE-RELATED (PTHR38690:SF1)	protease(PC00190)	Coxiella burnetii
COXBU|EnsemblGenome=CBU_0712|UniProtKB=Q83DL2	CBU_0712	Response regulator;gacA.1;PTN001982077;orthologs	RESPONSE REGULATOR UVRY (PTHR43214:SF3)	winged helix/forkhead transcription factor(PC00246)	Coxiella burnetii
COXBU|EnsemblGenome=CBU_0798|UniProtKB=Q83DE0	CBU_0798	Multidrug resistance protein A;CBU_0798;PTN002018700;orthologs	MULTIDRUG EXPORT PROTEIN EMRA-RELATED (PTHR30386:SF19)	transporter(PC00227)	Coxiella burnetii
COXBU|EnsemblGenome=CBU_0045|UniProtKB=Q83FA1	CBU_0045	Outer membrane protein;CBU_0045;PTN004739645;orthologs	LIPOPROTEIN YIAD-RELATED (PTHR30329:SF21)	structural protein(PC00211)	Coxiella burnetii
COXBU|EnsemblGenome=CBU_1155|UniProtKB=Q83CG3	CBU_1155	Multifunctional fusion protein;trpBF;PTN001618032;orthologs	TRYPTOPHAN SYNTHASE (PTHR48077:SF3)		Coxiella burnetii
COXBU|EnsemblGenome=CBU_0956|UniProtKB=Q83CZ4	CBU_0956	Hypothetical membrane associated protein;CBU_0956;;orthologs			Coxiella burnetii
COXBU|EnsemblGenome=CBUA0022|UniProtKB=Q83A06	CBUA0022	Uncharacterized protein;CBUA0022;;orthologs			Coxiella burnetii
COXBU|EnsemblGenome=CBU_1993|UniProtKB=Q83AB2	CBU_1993	Dihydrofolate reductase;folA;PTN001866018;orthologs	DIHYDROFOLATE REDUCTASE (PTHR48069:SF3)	reductase(PC00198)	Coxiella burnetii
COXBU|EnsemblGenome=CBU_1696|UniProtKB=Q83B23	CBU_1696	Rnf electron transport complex subunit B;rnfB;PTN001732656;orthologs	ION-TRANSLOCATING OXIDOREDUCTASE COMPLEX SUBUNIT B (PTHR42859:SF3)	oxidoreductase(PC00176)	Coxiella burnetii
COXBU|EnsemblGenome=CBU_0910|UniProtKB=Q83D34	CBU_0910	Hypothetical membrane associated protein;CBU_0910;;orthologs			Coxiella burnetii
COXBU|EnsemblGenome=CBU_1178|UniProtKB=Q83CE2	CBU_1178	Uncharacterized protein;CBU_1178;;orthologs			Coxiella burnetii
COXBU|EnsemblGenome=CBU_1607|UniProtKB=Q83BA6	CBU_1607	Uncharacterized protein;CBU_1607;;orthologs			Coxiella burnetii
COXBU|EnsemblGenome=CBU_0740|UniProtKB=Q83DJ0	CBU_0740	Lon protease;lon;PTN001599778;orthologs	LON PROTEASE (PTHR10046:SF56)	serine protease(PC00203)	Coxiella burnetii
COXBU|EnsemblGenome=CBU_0843|UniProtKB=Q83D95	CBU_0843	Glycosyltransferase;CBU_0843;PTN004365399;orthologs	BLL3647 PROTEIN (PTHR12526:SF611)	glycosyltransferase(PC00111)	Coxiella burnetii
COXBU|EnsemblGenome=CBU_1415|UniProtKB=Q83BT7	CBU_1415	Thiamine-monophosphate kinase;thiL;PTN002016426;orthologs	THIAMINE-MONOPHOSPHATE KINASE (PTHR30270:SF0)	kinase(PC00137)	Coxiella burnetii
COXBU|EnsemblGenome=CBU_0073|UniProtKB=Q83F75	CBU_0073	Xaa-Pro aminopeptidase;CBU_0073;PTN001650882;orthologs	XAA-PRO AMINOPEPTIDASE 1 (PTHR43763:SF6)	protease(PC00190)	Coxiella burnetii
COXBU|EnsemblGenome=CBU_0852|UniProtKB=Q83D87	CBU_0852	Polyribonucleotide nucleotidyltransferase;pnp;PTN001679177;orthologs	POLYRIBONUCLEOTIDE NUCLEOTIDYLTRANSFERASE 1, MITOCHONDRIAL (PTHR11252:SF0)	nucleotidyltransferase(PC00174)	Coxiella burnetii
COXBU|EnsemblGenome=CBU_0999|UniProtKB=Q83CV3	CBU_0999	GTPase HflX;hflX;PTN001614183;orthologs	GTP-BINDING PROTEIN 6-RELATED (PTHR10229:SF0)		Coxiella burnetii
COXBU|EnsemblGenome=CBU_1977|UniProtKB=Q83AC7	CBU_1977	7.5 kDa chlorosome protein;CBU_1977;PTN002128760;orthologs	N-ACETYLMURAMATE/N-ACETYLGLUCOSAMINE KINASE (PTHR33540:SF1)	RNA processing factor(PC00147)	Coxiella burnetii
COXBU|EnsemblGenome=CBU_1845|UniProtKB=Q83AN7	CBU_1845	Hypothetical membrane spanning protein;CBU_1845;;orthologs			Coxiella burnetii
COXBU|EnsemblGenome=CBU_0331|UniProtKB=Q83EI9	CBU_0331	Glycine oxidase;CBU_0331;PTN002264387;orthologs	D-ASPARTATE OXIDASE (PTHR11530:SF11)	oxidase(PC00175)	Coxiella burnetii
COXBU|EnsemblGenome=CBU_0630|UniProtKB=P51752	CBU_0630	Peptidyl-prolyl cis-trans isomerase Mip;mip;PTN001630326;orthologs	FKBP-TYPE 22 KDA PEPTIDYL-PROLYL CIS-TRANS ISOMERASE (PTHR43811:SF23)	chaperone(PC00072)	Coxiella burnetii
COXBU|EnsemblGenome=CBU_0889|UniProtKB=Q83D54	CBU_0889	Thiol:disulfide interchange protein;dsbA;PTN001793933;orthologs	THIOREDOXIN-LIKE REDUCTASE RV2466C (PTHR13887:SF14)	transferase(PC00220)	Coxiella burnetii
COXBU|EnsemblGenome=CBU_1291|UniProtKB=Q83C43	CBU_1291	Biotin_lipoyl_2 domain-containing protein;CBU_1291;;orthologs			Coxiella burnetii
COXBU|EnsemblGenome=CBU_0003|UniProtKB=Q83FD6	CBU_0003	DNA replication and repair protein RecF;recF;PTN002083237;orthologs	DNA REPLICATION AND REPAIR PROTEIN RECF (PTHR32182:SF0)	DNA metabolism protein(PC00009)	Coxiella burnetii
COXBU|EnsemblGenome=CBU_0319|UniProtKB=Q83EK0	CBU_0319	Uncharacterized protein;CBU_0319;;orthologs			Coxiella burnetii
COXBU|EnsemblGenome=CBU_0752|UniProtKB=Q83DH9	CBU_0752	Esterase family protein;CBU_0752;PTN008521917;orthologs	MONOGLYCERIDE LIPASE (PTHR11614:SF87)	phospholipase(PC00186)	Coxiella burnetii
COXBU|EnsemblGenome=CBU_0436|UniProtKB=Q83E91	CBU_0436	Hypothetical membrane spanning protein;CBU_0436;;orthologs			Coxiella burnetii
COXBU|EnsemblGenome=CBU_1261|UniProtKB=Q83C68	CBU_1261	Serine-type D-Ala-D-Ala carboxypeptidase;CBU_1261;PTN001854313;orthologs	TRAFFICKING PROTEIN PARTICLE COMPLEX SUBUNIT 12 (PTHR21581:SF6)	serine protease(PC00203)	Coxiella burnetii
COXBU|EnsemblGenome=CBU_1539|UniProtKB=Q83BG9	CBU_1539	Tyrosine-specific transport protein;CBU_1539;PTN002083503;orthologs	TYROSINE-SPECIFIC TRANSPORT PROTEIN (PTHR46997:SF2)		Coxiella burnetii
COXBU|EnsemblGenome=CBU_1826|UniProtKB=Q83AQ4	CBU_1826	Phosphatidylserine decarboxylase proenzyme;psd;PTN001600515;orthologs	PHOSPHATIDYLSERINE DECARBOXYLASE PROENZYME, MITOCHONDRIAL (PTHR10067:SF6)	decarboxylase(PC00089)	Coxiella burnetii
COXBU|EnsemblGenome=CBU_0596|UniProtKB=Q83DU6	CBU_0596	Metal-dependent hydrolase;CBU_0596;PTN001756864;orthologs	HYDROLASE C777.06C-RELATED (PTHR42663:SF6)	hydrolase(PC00121)	Coxiella burnetii
COXBU|EnsemblGenome=CBU_1198|UniProtKB=Q83CC8	CBU_1198	Hypothetical cytosolic protein;CBU_1198;;orthologs			Coxiella burnetii
COXBU|EnsemblGenome=CBU_0711|UniProtKB=Q83DL3	CBU_0711	Uncharacterized protein;CBU_0711;;orthologs			Coxiella burnetii
COXBU|EnsemblGenome=CBU_1530|UniProtKB=Q83BH8	CBU_1530	Hypothetical membrane spanning protein;CBU_1530;;orthologs			Coxiella burnetii
COXBU|EnsemblGenome=CBU_2009|UniProtKB=Q83A97	CBU_2009	Uncharacterized protein;CBU_2009;;orthologs			Coxiella burnetii
COXBU|EnsemblGenome=CBU_1955|UniProtKB=Q83AE6	CBU_1955	NAD(P) transhydrogenase alpha subunit;pntAA;PTN001605941;orthologs	PROTON-TRANSLOCATING NAD(P)(+) TRANSHYDROGENASE (PTHR10160:SF19)	dehydrogenase(PC00092)	Coxiella burnetii
COXBU|EnsemblGenome=CBU_1011|UniProtKB=Q83CU2	CBU_1011	Dioxygenase;CBU_1011;PTN001632080;orthologs	CAROTENOID ISOMEROOXYGENASE (PTHR10543:SF24)	oxygenase(PC00177)	Coxiella burnetii
COXBU|EnsemblGenome=CBU_0625|UniProtKB=Q83DS0	CBU_0625	Uncharacterized protein;CBU_0625;;orthologs			Coxiella burnetii
COXBU|EnsemblGenome=CBU_0103|UniProtKB=Q83F46	CBU_0103	Peptidase, M20A family;CBU_0103;PTN001663631;orthologs	CARNOSINE DIPEPTIDASE 2, ISOFORM A (PTHR43270:SF4)	metalloprotease(PC00153)	Coxiella burnetii
COXBU|EnsemblGenome=CBU_0849|UniProtKB=Q83D90	CBU_0849	UTP--glucose-1-phosphate uridylyltransferase;galU;PTN001860034;orthologs	UTP--GLUCOSE-1-PHOSPHATE URIDYLYLTRANSFERASE (PTHR43197:SF1)	nucleotidyltransferase(PC00174)	Coxiella burnetii
COXBU|EnsemblGenome=CBU_1185|UniProtKB=Q83CD5	CBU_1185	UvrABC system protein C;uvrC;PTN002022976;orthologs	UVRABC SYSTEM PROTEIN C (PTHR30562:SF1)	endodeoxyribonuclease(PC00093)	Coxiella burnetii
COXBU|EnsemblGenome=CBU_1369|UniProtKB=Q83BW8	CBU_1369	Hypothetical membrane associated protein;CBU_1369;;orthologs			Coxiella burnetii
COXBU|EnsemblGenome=CBUA0036|UniProtKB=B5U8P9	CBUA0036	Probable chromosome-partitioning protein ParB;parB.1;PTN002121251;orthologs	STAGE 0 SPORULATION PROTEIN J (PTHR33375:SF1)		Coxiella burnetii
COXBU|EnsemblGenome=CBU_0667|UniProtKB=Q83DN1	CBU_0667	2,3,4,5-tetrahydropyridine-2,6-dicarboxylate N-succinyltransferase;dapD;PTN001827469;orthologs	2,3,4,5-TETRAHYDROPYRIDINE-2,6-DICARBOXYLATE N-SUCCINYLTRANSFERASE (PTHR19136:SF52)	transferase(PC00220)	Coxiella burnetii
COXBU|EnsemblGenome=CBU_0894|UniProtKB=Q83D50	CBU_0894	Dihydrofolate synthase/folylpolyglutamate synthase;folC;PTN001673177;orthologs	DIHYDROFOLATE SYNTHETASE-RELATED (PTHR11136:SF0)	ligase(PC00142)	Coxiella burnetii
COXBU|EnsemblGenome=CBU_0508|UniProtKB=Q83E26	CBU_0508	Hypothetical membrane spanning protein;CBU_0508;;orthologs			Coxiella burnetii
COXBU|EnsemblGenome=CBU_0539|UniProtKB=Q83DZ8	CBU_0539	Di-/tripeptide transporter;CBU_0539;PTN001704028;orthologs	DIPEPTIDE AND TRIPEPTIDE PERMEASE A (PTHR11654:SF99)	transporter(PC00227)	Coxiella burnetii
COXBU|EnsemblGenome=CBU_1682|UniProtKB=Q83B36	CBU_1682	CTP synthase;pyrG;PTN001694780;orthologs	CTP SYNTHASE-RELATED (PTHR11550:SF0)	ligase(PC00142)	Coxiella burnetii
COXBU|EnsemblGenome=CBU_0093|UniProtKB=Q83F56	CBU_0093	7-carboxy-7-deazaguanine synthase;queE;PTN001678337;orthologs	7-CARBOXY-7-DEAZAGUANINE SYNTHASE (PTHR42836:SF1)		Coxiella burnetii
COXBU|EnsemblGenome=CBU_1586|UniProtKB=Q83BC5	CBU_1586	Uncharacterized protein;CBU_1586;PTN002160406;orthologs	ANTIPORTER SUBUNIT MNHC2-RELATED (PTHR34583:SF2)		Coxiella burnetii
COXBU|EnsemblGenome=CBU_0552|UniProtKB=Q83DY7	CBU_0552	Ribosomal silencing factor RsfS;rsfS;PTN001842999;orthologs	MITOCHONDRIAL ASSEMBLY OF RIBOSOMAL LARGE SUBUNIT PROTEIN 1 (PTHR21043:SF0)		Coxiella burnetii
COXBU|EnsemblGenome=CBU_1602|UniProtKB=Q83BB0	CBU_1602	Probable alpha-L-glutamate ligase;rimK;PTN001854948;orthologs	RIBOSOMAL PROTEIN S6--L-GLUTAMATE LIGASE (PTHR21621:SF7)	ribosomal protein(PC00202)	Coxiella burnetii
COXBU|EnsemblGenome=CBU_1136|UniProtKB=Q83CH9	CBU_1136	Enhanced entry protein enhC, tetratricopeptide repeat family;CBU_1136;PTN001670736;orthologs	ERAD-ASSOCIATED E3 UBIQUITIN-PROTEIN LIGASE COMPONENT HRD3 (PTHR11102:SF160)		Coxiella burnetii
COXBU|EnsemblGenome=CBU_1093|UniProtKB=Q83CM1	CBU_1093	Acriflavin resistance plasma membrane protein;CBU_1093;PTN002078955;orthologs	BLR2861 PROTEIN (PTHR32063:SF28)		Coxiella burnetii
COXBU|EnsemblGenome=CBU_1863|UniProtKB=Q83AM0	CBU_1863	Hypothetical membrane spanning protein;CBU_1863;;orthologs			Coxiella burnetii
COXBU|EnsemblGenome=CBU_1229|UniProtKB=Q83C99	CBU_1229	ATP-dependent nuclease subunit B;CBU_1229;;orthologs			Coxiella burnetii
COXBU|EnsemblGenome=CBU_1098|UniProtKB=Q83CL6	CBU_1098	Hypothetical cytosolic protein;CBU_1098;;orthologs			Coxiella burnetii
COXBU|EnsemblGenome=CBU_2008|UniProtKB=Q83A98	CBU_2008	Arginine--tRNA ligase;argS;PTN001735264;orthologs	ARGININE--TRNA LIGASE, CYTOPLASMIC (PTHR11956:SF5)	aminoacyl-tRNA synthetase(PC00047)	Coxiella burnetii
COXBU|EnsemblGenome=CBU_0957|UniProtKB=Q83CZ3	CBU_0957	Uncharacterized protein;CBU_0957;PTN002213273;orthologs	HYPOTHETICAL EXPORTED PROTEIN (PTHR38477:SF1)		Coxiella burnetii
COXBU|EnsemblGenome=CBU_0114|UniProtKB=Q83F37	CBU_0114	UPF0234 protein CBU_0114;CBU_0114;PTN002020561;orthologs	UPF0234 PROTEIN YAJQ (PTHR30476:SF0)		Coxiella burnetii
COXBU|EnsemblGenome=CBU_1847|UniProtKB=Q83AN5	CBU_1847	Hypothetical exported protein;CBU_1847;;orthologs			Coxiella burnetii
COXBU|EnsemblGenome=CBU_0949|UniProtKB=Q83CZ9	CBU_0949	Hypothetical cytosolic protein;CBU_0949;;orthologs			Coxiella burnetii
COXBU|EnsemblGenome=CBU_0341|UniProtKB=Q83EH9	CBU_0341	ATP-dependent 6-phosphofructokinase;pfkA;PTN001786811;orthologs	ATP-DEPENDENT 6-PHOSPHOFRUCTOKINASE, MUSCLE TYPE (PTHR13697:SF4)	carbohydrate kinase(PC00065)	Coxiella burnetii
COXBU|EnsemblGenome=CBU_2012|UniProtKB=Q83A94	CBU_2012	ATP-dependent protease ATPase subunit HslU;hslU;PTN001681145;orthologs	ATP-DEPENDENT PROTEASE ATPASE SUBUNIT HSLU (PTHR48102:SF3)	protease(PC00190)	Coxiella burnetii
COXBU|EnsemblGenome=CBU_1866|UniProtKB=Q83AL7	CBU_1866	DNA topoisomerase 4 subunit A;parC;PTN001607077;orthologs	DNA TOPOISOMERASE 4 SUBUNIT A (PTHR43493:SF1)	DNA topoisomerase(PC00017)	Coxiella burnetii
COXBU|EnsemblGenome=CBU_1338|UniProtKB=Q83BZ9	CBU_1338	D-alanine--D-alanine ligase;ddl;PTN001898637;orthologs	D-ALANINE--D-ALANINE LIGASE A (PTHR23132:SF25)	ligase(PC00142)	Coxiella burnetii
COXBU|EnsemblGenome=CBU_0155|UniProtKB=Q83EZ8	CBU_0155	Type 4 pili biogenesis protein (Nuleotide-binding protein);pilB;PTN002016216;orthologs	PROTEIN TRANSPORT PROTEIN HOFB HOMOLOG (PTHR30258:SF1)	transporter(PC00227)	Coxiella burnetii
COXBU|EnsemblGenome=CBU_0937|UniProtKB=Q83D09	CBU_0937	UPF0422 protein CBU_0937;CBU_0937;;orthologs			Coxiella burnetii
COXBU|EnsemblGenome=CBU_1290|UniProtKB=O87712	CBU_1290	Chaperone protein DnaK;dnaK;PTN001834354;orthologs	STRESS-70 PROTEIN, MITOCHONDRIAL (PTHR19375:SF184)	Hsp70 family chaperone(PC00027)	Coxiella burnetii
COXBU|EnsemblGenome=CBU_1686|UniProtKB=Q83B32	CBU_1686	Uncharacterized protein;CBU_1686;;orthologs			Coxiella burnetii
COXBU|EnsemblGenome=CBU_0131|UniProtKB=Q83F20	CBU_0131	UDP-N-acetylmuramoylalanine--D-glutamate ligase;murD;PTN001898785;orthologs	UDP-N-ACETYLMURAMOYLALANINE--D-GLUTAMATE LIGASE (PTHR43692:SF1)	ligase(PC00142)	Coxiella burnetii
COXBU|EnsemblGenome=CBU_1275|UniProtKB=Q83C56	CBU_1275	Starvation sensing protein;rspA;PTN001789968;orthologs	STARVATION-SENSING PROTEIN RSPA (PTHR48080:SF6)	dehydratase(PC00091)	Coxiella burnetii
COXBU|EnsemblGenome=CBU_1103|UniProtKB=Q83CL1	CBU_1103	Membrane-bound lytic murein transglycosylase D;CBU_1103;PTN001856241;orthologs	MEMBRANE-BOUND LYTIC MUREIN TRANSGLYCOSYLASE D (PTHR33734:SF22)		Coxiella burnetii
COXBU|EnsemblGenome=CBU_0072|UniProtKB=Q83F76	CBU_0072	Ankyrin repeat protein;CBU_0072;;orthologs			Coxiella burnetii
COXBU|EnsemblGenome=CBU_1145|UniProtKB=Q83CH0	CBU_1145	Uncharacterized protein;CBU_1145;;orthologs			Coxiella burnetii
COXBU|EnsemblGenome=CBU_0094|UniProtKB=Q83F55	CBU_0094	Chaperone protein ClpB;clpB;PTN001702095;orthologs	HEAT SHOCK PROTEIN 104 (PTHR11638:SF18)	protease(PC00190)	Coxiella burnetii
COXBU|EnsemblGenome=CBU_1241|UniProtKB=Q83C87	CBU_1241	Malate dehydrogenase;mdh;PTN001916495;orthologs	MALATE DEHYDROGENASE 2, MITOCHONDRIAL-RELATED (PTHR23382:SF0)	dehydrogenase(PC00092)	Coxiella burnetii
COXBU|EnsemblGenome=CBU_1933|UniProtKB=Q83AG6	CBU_1933	Non-homologous end joining protein Ku;ku;PTN001759083;orthologs	NON-HOMOLOGOUS END JOINING PROTEIN KU (PTHR41251:SF1)		Coxiella burnetii
COXBU|EnsemblGenome=CBU_1811|UniProtKB=Q83AR9	CBU_1811	Type I secretion outer membrane protein;CBU_1811;PTN002015220;orthologs	TYPE I SECRETION OUTER MEMBRANE PROTEIN (PTHR30203:SF27)		Coxiella burnetii
COXBU|EnsemblGenome=CBU_1887|UniProtKB=Q83AJ8	CBU_1887	DD-transpeptidase;ponA;PTN002086851;orthologs	PENICILLIN-BINDING PROTEIN 1A (PTHR32282:SF27)		Coxiella burnetii
COXBU|EnsemblGenome=CBU_0458|UniProtKB=Q83E72	CBU_0458	DUF2147 domain-containing protein;CBU_0458;PTN002199659;orthologs	BLR1215 PROTEIN (PTHR36919:SF2)		Coxiella burnetii
COXBU|EnsemblGenome=CBU_2048|UniProtKB=Q83A62	CBU_2048	5-methyltetrahydropteroyltriglutamate--homocysteine methyltransferase;metE;PTN002021519;orthologs	5-METHYLTETRAHYDROPTEROYLTRIGLUTAMATE--HOMOCYSTEINE METHYLTRANSFERASE (PTHR30519:SF0)	methyltransferase(PC00155)	Coxiella burnetii
COXBU|EnsemblGenome=CBU_0156|UniProtKB=Q83EZ7	CBU_0156	Type 4 major prepilin protein;pilA;PTN002013010;orthologs	PREPILIN PEPTIDASE-DEPENDENT PROTEIN D (PTHR30093:SF34)		Coxiella burnetii
COXBU|EnsemblGenome=CBU_0321|UniProtKB=Q83EJ9	CBU_0321	IcmH;icmH;PTN002210918;orthologs	MEMBRANE PROTEIN-RELATED (PTHR38033:SF1)		Coxiella burnetii
COXBU|EnsemblGenome=CBU_0766|UniProtKB=Q83DG9	CBU_0766	Acetoacetyl-CoA synthetase;CBU_0766;PTN001944775;orthologs	ACETOACETYL-COA SYNTHETASE (PTHR42921:SF1)	ligase(PC00142)	Coxiella burnetii
COXBU|EnsemblGenome=CBU_2054|UniProtKB=Q83A56	CBU_2054	DNA helicase;uvrD;PTN001667851;orthologs	ATP-DEPENDENT DNA HELICASE SRS2 (PTHR11070:SF2)	DNA metabolism protein(PC00009)	Coxiella burnetii
COXBU|EnsemblGenome=CBU_1255|UniProtKB=Q83C74	CBU_1255	Dimethylallyltransferase;CBU_1255;PTN001737590;orthologs	FARNESYL DIPHOSPHATE SYNTHASE (PTHR43281:SF1)	acyltransferase(PC00042)	Coxiella burnetii
COXBU|EnsemblGenome=CBU_0484|UniProtKB=Q83E47	CBU_0484	Arginine transport system permease protein;artM;PTN002019642;orthologs	ARGININE ABC TRANSPORTER PERMEASE PROTEIN ARTM (PTHR30614:SF10)	amino acid transporter(PC00046)	Coxiella burnetii
COXBU|EnsemblGenome=CBU_1739|UniProtKB=Q820W0	CBU_1739	Ribosomal RNA small subunit methyltransferase I;rsmI;PTN001843863;orthologs	RIBOSOMAL RNA SMALL SUBUNIT METHYLTRANSFERASE I (PTHR46111:SF1)	RNA processing factor(PC00147)	Coxiella burnetii
COXBU|EnsemblGenome=CBU_0745|UniProtKB=Q83DI6	CBU_0745	Ribosome-associated factor Y;CBU_0745;;orthologs			Coxiella burnetii
COXBU|EnsemblGenome=CBU_0891|UniProtKB=Q83D52	CBU_0891	Hypothetical exported membrane associated protein;CBU_0891;;orthologs			Coxiella burnetii
COXBU|EnsemblGenome=CBU_1930|UniProtKB=Q83AG9	CBU_1930	Uncharacterized protein;CBU_1930;;orthologs			Coxiella burnetii
COXBU|EnsemblGenome=CBU_0619|UniProtKB=Q83DS6	CBU_0619	Hypothetical exported protein;CBU_0619;;orthologs			Coxiella burnetii
COXBU|EnsemblGenome=CBU_1789|UniProtKB=Q83AU0	CBU_1789	Gluconolactonase;CBU_1789;PTN001656379;orthologs	REGUCALCIN (PTHR10907:SF47)	esterase(PC00097)	Coxiella burnetii
COXBU|EnsemblGenome=CBU_0646|UniProtKB=Q83DQ0	CBU_0646	Riboflavin synthase alpha chain;ribE;PTN001844240;orthologs	RIBOFLAVIN SYNTHASE (PTHR21098:SF12)	transferase(PC00220)	Coxiella burnetii
COXBU|EnsemblGenome=CBUA0021|UniProtKB=Q83A07	CBUA0021	Uncharacterized protein;CBUA0021;;orthologs			Coxiella burnetii
COXBU|EnsemblGenome=CBU_0584|UniProtKB=Q83DV8	CBU_0584	Uncharacterized protein;CBU_0584;;orthologs			Coxiella burnetii
COXBU|EnsemblGenome=CBU_2049|UniProtKB=Q83A61	CBU_2049	Tryptophan--tRNA ligase;trpS;PTN001600143;orthologs	TRYPTOPHAN--TRNA LIGASE, CYTOPLASMIC (PTHR10055:SF1)	aminoacyl-tRNA synthetase(PC00047)	Coxiella burnetii
COXBU|EnsemblGenome=CBU_0714|UniProtKB=Q83DL0	CBU_0714	Uncharacterized protein;CBU_0714;;orthologs			Coxiella burnetii
COXBU|EnsemblGenome=CBU_0002|UniProtKB=Q83FD7	CBU_0002	Beta sliding clamp;dnaN;PTN002020671;orthologs	BETA SLIDING CLAMP (PTHR30478:SF0)	DNA-directed DNA polymerase(PC00018)	Coxiella burnetii
COXBU|EnsemblGenome=CBU_1706|UniProtKB=Q83B14	CBU_1706	Alkyl hydroperoxide reductase C;CBU_1706;PTN001641833;orthologs	THIOREDOXIN-DEPENDENT PEROXIDE REDUCTASE, MITOCHONDRIAL (PTHR10681:SF128)	peroxidase(PC00180)	Coxiella burnetii
COXBU|EnsemblGenome=CBU_1761|UniProtKB=Q83AW7	CBU_1761	Histidine kinase;CBU_1761;PTN001976678;orthologs	PHOSPHOTRANSFERASE RCSD (PTHR43047:SF72)	histidine kinase receptor of two-component system(PC00265)	Coxiella burnetii
COXBU|EnsemblGenome=CBU_1184|UniProtKB=Q83CD6	CBU_1184	Acyltransferase family protein;CBU_1184;PTN001625766;orthologs	1-ACYL-SN-GLYCEROL-3-PHOSPHATE ACYLTRANSFERASE (PTHR10434:SF40)	acyltransferase(PC00042)	Coxiella burnetii
COXBU|EnsemblGenome=CBU_1442|UniProtKB=Q83BR1	CBU_1442	NADH-quinone oxidoreductase;nuoG;PTN001699672;orthologs	ASSIMILATORY NITRATE REDUCTASE CATALYTIC SUBUNIT (PTHR43742:SF2)	reductase(PC00198)	Coxiella burnetii
COXBU|EnsemblGenome=CBU_0540|UniProtKB=Q81ZL2	CBU_0540	Chromosome partition protein Smc;smc;PTN001825161;orthologs	STRUCTURAL MAINTENANCE OF CHROMOSOMES PROTEIN 2 (PTHR43941:SF1)		Coxiella burnetii
COXBU|EnsemblGenome=CBU_1796|UniProtKB=Q83AT4	CBU_1796	Amino acid permease;CBU_1796;PTN001718567;orthologs	AMINO ACID-PROTON SYMPORTER YBEC-RELATED (PTHR47547:SF1)		Coxiella burnetii
COXBU|EnsemblGenome=CBU_1688|UniProtKB=Q83B31	CBU_1688	dCTP deaminase;dcd;PTN001678863;orthologs	DCTP DEAMINASE (PTHR42680:SF3)	deaminase(PC00088)	Coxiella burnetii
COXBU|EnsemblGenome=CBU_0693|UniProtKB=B5U8Q8	CBU_0693	Pyruvate dehydrogenase E1 component alpha subunit;CBU_0693;PTN001692287;orthologs	PYRUVATE DEHYDROGENASE E1 COMPONENT SUBUNIT ALPHA (PTHR11516:SF60)	dehydrogenase(PC00092)	Coxiella burnetii
COXBU|EnsemblGenome=CBU_1730|UniProtKB=Q83AZ5	CBU_1730	Phosphoserine phosphatase;CBU_1730;PTN001596901;orthologs	PHOSPHOSERINE PHOSPHATASE (PTHR43344:SF2)	phosphatase(PC00181)	Coxiella burnetii
COXBU|EnsemblGenome=CBU_0136|UniProtKB=Q83F17	CBU_0136	UDP-N-acetylmuramate--L-alanine ligase;murC;PTN001898826;orthologs	UDP-N-ACETYLMURAMATE--L-ALANINE LIGASE (PTHR43445:SF3)	ligase(PC00142)	Coxiella burnetii
COXBU|EnsemblGenome=CBU_1732|UniProtKB=Q83AZ4	CBU_1732	2-oxoglutarate reductase;CBU_1732;PTN001662118;orthologs	FORMATE DEHYDROGENASE 1 (PTHR42938:SF9)	dehydrogenase(PC00092)	Coxiella burnetii
COXBU|EnsemblGenome=CBU_0197|UniProtKB=Q83EW1	CBU_0197	Hypothetical outer membrane protein;CBU_0197;PTN002200540;orthologs	TRANSLOCATION AND ASSEMBLY MODULE SUBUNIT TAMB (PTHR36985:SF1)		Coxiella burnetii
COXBU|EnsemblGenome=CBU_0753|UniProtKB=Q83DH8	CBU_0753	Acriflavin resistance plasma membrane protein;CBU_0753;PTN002078950;orthologs	HAE1 FAMILY EFFLLUX PUMP PERMEASE COMPONENT (PTHR32063:SF23)		Coxiella burnetii
COXBU|EnsemblGenome=CBU_1297|UniProtKB=Q83C37	CBU_1297	DNA repair protein RecN;recN;PTN001666396;orthologs	DNA REPAIR PROTEIN RECN (PTHR11059:SF0)	DNA metabolism protein(PC00009)	Coxiella burnetii
COXBU|EnsemblGenome=CBU_1326|UniProtKB=Q83C10	CBU_1326	Threonine--tRNA ligase;thrS;PTN001688776;orthologs	THREONINE--TRNA LIGASE, CHLOROPLASTIC/MITOCHONDRIAL 2 (PTHR11451:SF44)	aminoacyl-tRNA synthetase(PC00047)	Coxiella burnetii
COXBU|EnsemblGenome=CBU_1820|UniProtKB=Q83AR0	CBU_1820	Uncharacterized protein;CBU_1820;;orthologs			Coxiella burnetii
COXBU|EnsemblGenome=CBU_1968|UniProtKB=Q83AD6	CBU_1968	Dihydroneopterin aldolase;folB;PTN001841124;orthologs	DIHYDRONEOPTERIN ALDOLASE 1-RELATED (PTHR42844:SF1)	aldolase(PC00044)	Coxiella burnetii
COXBU|EnsemblGenome=CBU_0559|UniProtKB=Q83DY1	CBU_0559	Leucine--tRNA ligase;leuS;PTN001734619;orthologs	LEUCINE--TRNA LIGASE, MITOCHONDRIAL-RELATED (PTHR43740:SF2)	aminoacyl-tRNA synthetase(PC00047)	Coxiella burnetii
COXBU|EnsemblGenome=CBU_0756|UniProtKB=Q83DH5	CBU_0756	Purine nucleoside phosphorylase;CBU_0756;PTN002024151;orthologs	PURINE NUCLEOSIDE PHOSPHORYLASE LACC1 (PTHR30616:SF2)		Coxiella burnetii
COXBU|EnsemblGenome=CBU_1628|UniProtKB=Q83B85	CBU_1628	IcmK;icmK;;orthologs			Coxiella burnetii
COXBU|EnsemblGenome=CBU_0985|UniProtKB=Q83CW7	CBU_0985	Hypothetical cytosolic protein;CBU_0985;;orthologs			Coxiella burnetii
COXBU|EnsemblGenome=CBU_0542|UniProtKB=Q83DZ6	CBU_0542	DNA ligase;ligA;PTN001916515;orthologs	DNA LIGASE (PTHR23389:SF9)	DNA metabolism protein(PC00009)	Coxiella burnetii
COXBU|EnsemblGenome=CBU_0880|UniProtKB=Q83D61	CBU_0880	Hypothetical cytosolic protein;CBU_0880;;orthologs			Coxiella burnetii
COXBU|EnsemblGenome=CBU_1751|UniProtKB=Q83AX6	CBU_1751	Uncharacterized protein;CBU_1751;;orthologs			Coxiella burnetii
COXBU|EnsemblGenome=CBU_2056|UniProtKB=Q83A54	CBU_2056	Uncharacterized protein;CBU_2056;;orthologs			Coxiella burnetii
COXBU|EnsemblGenome=CBU_0659|UniProtKB=Q83DN8	CBU_0659	DNA polymerase III subunit gamma/tau;dnaZX;PTN001705612;orthologs	PROTEIN STICHEL-LIKE 2 (PTHR11669:SF0)	DNA-directed DNA polymerase(PC00018)	Coxiella burnetii
COXBU|EnsemblGenome=CBU_0925|UniProtKB=Q83D21	CBU_0925	Membrane-bound lytic murein transglycosylase B;CBU_0925;PTN002014422;orthologs	MEMBRANE-BOUND LYTIC MUREIN TRANSGLYCOSYLASE B (PTHR30163:SF8)	lyase(PC00144)	Coxiella burnetii
COXBU|EnsemblGenome=CBU_0973|UniProtKB=Q83CX8	CBU_0973	Isovaleryl-CoA dehydrogenase;CBU_0973;PTN001656783;orthologs	ISOVALERYL-COA DEHYDROGENASE, MITOCHONDRIAL-RELATED (PTHR43884:SF12)	dehydrogenase(PC00092)	Coxiella burnetii
COXBU|EnsemblGenome=CBU_0507|UniProtKB=Q83E27	CBU_0507	Hypothetical cytosolic protein;CBU_0507;PTN002180475;orthologs	SLL1691 PROTEIN (PTHR35586:SF1)		Coxiella burnetii
COXBU|EnsemblGenome=CBU_1111|UniProtKB=Q83CK4	CBU_1111	Membrane-bound lytic murein transglycosylase A;CBU_1111;PTN002013413;orthologs	MEMBRANE-BOUND LYTIC MUREIN TRANSGLYCOSYLASE A (PTHR30124:SF0)	glycosidase(PC00110)	Coxiella burnetii
COXBU|EnsemblGenome=CBU_1708|UniProtKB=P19685	CBU_1708	Superoxide dismutase [Fe];sodB;PTN001685638;orthologs	SUPEROXIDE DISMUTASE [FE] 2, CHLOROPLASTIC (PTHR42769:SF3)	oxidoreductase(PC00176)	Coxiella burnetii
COXBU|EnsemblGenome=CBU_1934|UniProtKB=Q83AG5	CBU_1934	3'-phosphoesterase;CBU_1934;PTN001627052;orthologs	BIFUNCTIONAL NON-HOMOLOGOUS END JOINING PROTEIN LIGD (PTHR42705:SF2)		Coxiella burnetii
COXBU|EnsemblGenome=CBU_0410|UniProtKB=Q83EB6	CBU_0410	Hypothetical membrane spanning protein;CBU_0410;;orthologs			Coxiella burnetii
COXBU|EnsemblGenome=CBU_1154|UniProtKB=Q83CG4	CBU_1154	Indole-3-glycerol phosphate synthase;trpC;PTN001873004;orthologs	INDOLE-3-GLYCEROL-PHOSPHATE SYNTHASE (PTHR22854:SF2)	isomerase(PC00135)	Coxiella burnetii
COXBU|EnsemblGenome=CBU_0092|UniProtKB=Q83F57	CBU_0092	Cell division coordinator CpoB;ybgF;;orthologs			Coxiella burnetii
COXBU|EnsemblGenome=CBU_1354|UniProtKB=Q83BY3	CBU_1354	Hypothetical cytosolic protein;CBU_1354;PTN001786454;orthologs	FE-S PROTEIN MATURATION AUXILIARY FACTOR YITW (PTHR42831:SF1)		Coxiella burnetii
COXBU|EnsemblGenome=CBU_1335|UniProtKB=Q83C02	CBU_1335	Cyclin protein;CBU_1335;PTN001811976;orthologs	PROTEIN CNPPD1 (PTHR15615:SF108)		Coxiella burnetii
COXBU|EnsemblGenome=CBU_0647|UniProtKB=Q83DP9	CBU_0647	GTP cyclohydrolase-2;ribA;PTN001848542;orthologs	3,4-DIHYDROXY-2-BUTANONE 4-PHOSPHATE SYNTHASE (PTHR21327:SF18)	hydrolase(PC00121)	Coxiella burnetii
COXBU|EnsemblGenome=CBU_1410|UniProtKB=P18789	CBU_1410	Citrate synthase;gltA;PTN001713904;orthologs	CITRATE SYNTHASE (PTHR42871:SF1)	transferase(PC00220)	Coxiella burnetii
COXBU|EnsemblGenome=CBU_0042|UniProtKB=Q83FA4	CBU_0042	Ferrochelatase;hemH;PTN001671238;orthologs	FERROCHELATASE, MITOCHONDRIAL (PTHR11108:SF1)	lyase(PC00144)	Coxiella burnetii
COXBU|EnsemblGenome=CBU_0788|UniProtKB=Q83DF0	CBU_0788	Polyketide synthase;CBU_0788;PTN001711449;orthologs	INACTIVE PHENOLPHTHIOCEROL SYNTHESIS POLYKETIDE SYNTHASE TYPE I PKS1-RELATED (PTHR43775:SF51)		Coxiella burnetii
COXBU|EnsemblGenome=CBU_0824|UniProtKB=Q83DB4	CBU_0824	Adenylosuccinate lyase;purB;PTN001688547;orthologs	ADENYLOSUCCINATE LYASE (PTHR43411:SF1)	lyase(PC00144)	Coxiella burnetii
COXBU|EnsemblGenome=CBU_1134|UniProtKB=Q83CI1	CBU_1134	Hypothetical membrane associated protein;CBU_1134;;orthologs			Coxiella burnetii
COXBU|EnsemblGenome=CBU_1000|UniProtKB=Q83CV2	CBU_1000	Lipoprotein-releasing system ATP-binding protein LolD;lolD;PTN001952357;orthologs	LIPOPROTEIN-RELEASING SYSTEM ATP-BINDING PROTEIN LOLD (PTHR24220:SF654)	ATP-binding cassette (ABC) transporter(PC00003)	Coxiella burnetii
COXBU|EnsemblGenome=CBU_1386|UniProtKB=Q9X5U8	CBU_1386	30S ribosomal protein S2;rpsB;PTN001755663;orthologs	28S RIBOSOMAL PROTEIN S2, MITOCHONDRIAL (PTHR12534:SF0)	ribosomal protein(PC00202)	Coxiella burnetii
COXBU|EnsemblGenome=CBU_1976|UniProtKB=Q83AC8	CBU_1976	Mannose-1-phosphate guanyltransferase;CBU_1976;PTN001859859;orthologs	N-ACETYLMURAMATE ALPHA-1-PHOSPHATE URIDYLYLTRANSFERASE (PTHR43584:SF8)	nucleotidyltransferase(PC00174)	Coxiella burnetii
COXBU|EnsemblGenome=CBU_1217|UniProtKB=Q83CB0	CBU_1217	Hypothetical membrane spanning protein;CBU_1217;PTN001873685;orthologs	RCC1 REPEAT-CONTAINING PROTEIN DDB_G0284033 (PTHR22870:SF408)	guanyl-nucleotide exchange factor(PC00113)	Coxiella burnetii
COXBU|EnsemblGenome=CBU_1470|UniProtKB=Q83BN3	CBU_1470	Cell shape-determining protein MreC;mreC;PTN002148998;orthologs	CELL SHAPE-DETERMINING PROTEIN MREC (PTHR34138:SF1)		Coxiella burnetii
COXBU|EnsemblGenome=CBU_0574|UniProtKB=Q83DW8	CBU_0574	3-ketoacyl-CoA thiolase;CBU_0574;PTN001823074;orthologs	BLR2427 PROTEIN (PTHR18919:SF151)	acyltransferase(PC00042)	Coxiella burnetii
COXBU|EnsemblGenome=CBU_0638|UniProtKB=Q83DQ8	CBU_0638	Dihydrolipoamide acetyltransferase component of pyruvate dehydrogenase complex;CBU_0638;PTN001899742;orthologs	DIHYDROLIPOAMIDE ACETYLTRANSFERASE COMPONENT OF PYRUVATE DEHYDROGENASE COMPLEX (PTHR43178:SF12)	acetyltransferase(PC00038)	Coxiella burnetii
COXBU|EnsemblGenome=CBU_1907|UniProtKB=Q83AH9	CBU_1907	Ribosomal-protein-serine acetyltransferase;CBU_1907;PTN001777210;orthologs	RIBOSOMAL-PROTEIN-SERINE ACETYLTRANSFERASE (PTHR43441:SF2)	protein modifying enzyme(PC00260)	Coxiella burnetii
COXBU|EnsemblGenome=CBU_1035|UniProtKB=Q83CS0	CBU_1035	Nicotinate phosphoribosyltransferase;CBU_1035;PTN001670609;orthologs	NICOTINATE PHOSPHORIBOSYLTRANSFERASE (PTHR11098:SF1)	glycosyltransferase(PC00111)	Coxiella burnetii
COXBU|EnsemblGenome=CBU_1719|UniProtKB=P19422	CBU_1719	10 kDa chaperonin;groS;PTN001645339;orthologs	10 KDA CHAPERONIN (PTHR10772:SF58)	chaperonin(PC00073)	Coxiella burnetii
COXBU|EnsemblGenome=CBU_1173|UniProtKB=Q83CE6	CBU_1173	Uncharacterized protein;CBU_1173;;orthologs			Coxiella burnetii
COXBU|EnsemblGenome=CBU_0260|UniProtKB=P59753	CBU_0260	30S ribosomal protein S13;rpsM;PTN001654085;orthologs	37S RIBOSOMAL PROTEIN SWS2, MITOCHONDRIAL (PTHR10871:SF1)	ribosomal protein(PC00202)	Coxiella burnetii
COXBU|EnsemblGenome=CBU_1292|UniProtKB=Q83C42	CBU_1292	Ankyrin repeat protein;CBU_1292;PTN002382733;orthologs	ANKYRIN REPEAT AND SOCS BOX PROTEIN 8 (PTHR24134:SF9)		Coxiella burnetii
COXBU|EnsemblGenome=CBU_0244|UniProtKB=O85388	CBU_0244	30S ribosomal protein S3;rpsC;PTN001716566;orthologs	30S RIBOSOMAL PROTEIN S3, CHLOROPLASTIC (PTHR11760:SF19)	ribosomal protein(PC00202)	Coxiella burnetii
COXBU|EnsemblGenome=CBU_0351|UniProtKB=Q83EH1	CBU_0351	Hpt domain protein;CBU_0351;;orthologs			Coxiella burnetii
COXBU|EnsemblGenome=CBU_0418|UniProtKB=Q83EA8	CBU_0418	Branched-chain amino acid aminotransferase;CBU_0418;PTN001722341;orthologs	AMINODEOXYCHORISMATE LYASE (PTHR42743:SF11)	transaminase(PC00216)	Coxiella burnetii
COXBU|EnsemblGenome=CBU_1920|UniProtKB=P45650	CBU_1920	Membrane protein insertase YidC;yidC;PTN001752561;orthologs	CYTOCHROME C OXIDASE ASSEMBLY PROTEIN COX18, MITOCHONDRIAL (PTHR12428:SF65)	transporter(PC00227)	Coxiella burnetii
COXBU|EnsemblGenome=CBU_1088|UniProtKB=Q83CM5	CBU_1088	Bifunctional NAD(P)H-hydrate repair enzyme Nnr;nnr;PTN001758662;orthologs	ATP-DEPENDENT (S)-NAD(P)H-HYDRATE DEHYDRATASE (PTHR12592:SF0)	dehydratase(PC00091)	Coxiella burnetii
COXBU|EnsemblGenome=CBU_0569|UniProtKB=Q83DX3	CBU_0569	tRNA-2-methylthio-N(6)-dimethylallyladenosine synthase;miaB;PTN001728467;orthologs	MITOCHONDRIAL TRNA METHYLTHIOTRANSFERASE CDK5RAP1 (PTHR43020:SF2)		Coxiella burnetii
COXBU|EnsemblGenome=CBU_0181|UniProtKB=Q83EX7	CBU_0181	Tyrosine--tRNA ligase;tyrS;PTN001716902;orthologs	TYROSINE--TRNA LIGASE (PTHR11766:SF1)	aminoacyl-tRNA synthetase(PC00047)	Coxiella burnetii
COXBU|EnsemblGenome=CBU_0944|UniProtKB=Q83D03	CBU_0944	Uncharacterized protein;CBU_0944;;orthologs			Coxiella burnetii
COXBU|EnsemblGenome=CBU_1083|UniProtKB=Q83CM9	CBU_1083	DNA mismatch repair protein MutL;mutL;PTN001601284;orthologs	DNA MISMATCH REPAIR PROTEIN MLH1 (PTHR10073:SF12)	DNA metabolism protein(PC00009)	Coxiella burnetii
COXBU|EnsemblGenome=CBU_0350|UniProtKB=Q820B5	CBU_0350	Ubiquinone biosynthesis O-methyltransferase;ubiG;PTN001603796;orthologs	UBIQUINONE BIOSYNTHESIS O-METHYLTRANSFERASE, MITOCHONDRIAL (PTHR43464:SF19)	methyltransferase(PC00155)	Coxiella burnetii
COXBU|EnsemblGenome=CBU_1481|UniProtKB=Q83BM2	CBU_1481	Uncharacterized protein;CBU_1481;;orthologs			Coxiella burnetii
COXBU|EnsemblGenome=CBU_0021|UniProtKB=Q83FB9	CBU_0021	Uncharacterized protein;CBU_0021;;orthologs			Coxiella burnetii
COXBU|EnsemblGenome=CBU_0063|UniProtKB=Q83F85	CBU_0063	3-deoxy-D-manno-octulosonic acid transferase;kdtA;PTN001917598;orthologs	3-DEOXY-D-MANNO-OCTULOSONIC ACID TRANSFERASE, MITOCHONDRIAL-RELATED (PTHR42755:SF1)	transferase(PC00220)	Coxiella burnetii
COXBU|EnsemblGenome=CBU_1119|UniProtKB=Q83CJ6	CBU_1119	Carboxymethylenebutenolidase;CBU_1119;PTN001880536;orthologs	DLH DOMAIN-CONTAINING PROTEIN (PTHR22946:SF0)		Coxiella burnetii
COXBU|EnsemblGenome=CBUA0038|UniProtKB=H7C7C9	CBUA0038	DNA-binding protein;parB.2;PTN002121252;orthologs	STAGE 0 SPORULATION PROTEIN J (PTHR33375:SF1)		Coxiella burnetii
COXBU|EnsemblGenome=CBU_1969|UniProtKB=Q83AD5	CBU_1969	RNA polymerase-binding transcription factor DksA;dksA;PTN002139189;orthologs	RNA POLYMERASE-BINDING TRANSCRIPTION FACTOR DKSA (PTHR33823:SF2)	DNA-binding transcription factor(PC00218)	Coxiella burnetii
COXBU|EnsemblGenome=CBU_0881|UniProtKB=Q83D60	CBU_0881	Hypothetical cytosolic protein;CBU_0881;;orthologs			Coxiella burnetii
COXBU|EnsemblGenome=CBU_1076|UniProtKB=Q81ZK1	CBU_1076	Transposase;CBU_1076;PTN002097730;orthologs	TRANSPOSASE FOR INSERTION SEQUENCE ELEMENT IS1111A (PTHR33055:SF3)	viral or transposable element protein(PC00237)	Coxiella burnetii
COXBU|EnsemblGenome=CBU_1075|UniProtKB=Q83CN5	CBU_1075	Mechanosensitive ion channel;CBU_1075;PTN002023105;orthologs	MECHANOSENSITIVE ION CHANNEL PROTEIN 2, CHLOROPLASTIC (PTHR43634:SF2)	ion channel(PC00133)	Coxiella burnetii
COXBU|EnsemblGenome=CBU_1281|UniProtKB=Q83C50	CBU_1281	Carbamoyl-phosphate synthase large chain;carB;PTN001685850;orthologs	CAD PROTEIN (PTHR11405:SF5)	ligase(PC00142)	Coxiella burnetii
COXBU|EnsemblGenome=CBU_0676|UniProtKB=H7C7E7	CBU_0676	UDP-glucose 4-epimerase;CBU_0676;PTN001623397;orthologs	NAD(P)-BD_DOM DOMAIN-CONTAINING PROTEIN (PTHR43245:SF23)		Coxiella burnetii
COXBU|EnsemblGenome=CBU_1648|UniProtKB=Q83B67	CBU_1648	DotA;dotaA;;orthologs			Coxiella burnetii
COXBU|EnsemblGenome=CBU_0238|UniProtKB=Q83ES4	CBU_0238	50S ribosomal protein L3;rplC;PTN001678397;orthologs	50S RIBOSOMAL PROTEIN L3-1, CHLOROPLASTIC (PTHR11229:SF16)	ribosomal protein(PC00202)	Coxiella burnetii
COXBU|EnsemblGenome=CBU_0775|UniProtKB=Q83DG1	CBU_0775	Transcriptional regulator, GntR family;CBU_0775;PTN002445819;orthologs	GNTR-FAMILY TRANSCRIPTIONAL REGULATOR (PTHR38445:SF10)	helix-turn-helix transcription factor(PC00116)	Coxiella burnetii
COXBU|EnsemblGenome=CBU_0004|UniProtKB=Q83FD5	CBU_0004	DNA gyrase subunit B;gyrB;PTN001607035;orthologs	DNA GYRASE SUBUNIT B, MITOCHONDRIAL (PTHR45866:SF1)	DNA topoisomerase(PC00017)	Coxiella burnetii
COXBU|EnsemblGenome=CBU_1505|UniProtKB=Q83BK3	CBU_1505	Elongation factor 4;lepA;PTN001897118;orthologs	TRANSLATION FACTOR GUF1 HOMOLOG, CHLOROPLASTIC (PTHR43512:SF4)	translation initiation factor(PC00224)	Coxiella burnetii
COXBU|EnsemblGenome=CBU_0813|UniProtKB=Q83DC5	CBU_0813	DUF4145 domain-containing protein;CBU_0813;;orthologs			Coxiella burnetii
COXBU|EnsemblGenome=CBU_0970|UniProtKB=Q83CY1	CBU_0970	Hypothetical exported membrane spanning protein;CBU_0970;;orthologs			Coxiella burnetii
COXBU|EnsemblGenome=CBU_0847|UniProtKB=Q820W4	CBU_0847	3-hydroxyacyl CoA dehydrogenase;CBU_0847;PTN001963021;orthologs	3-HYDROXYACYL-COA DEHYDROGENASE TYPE-2 (PTHR43658:SF8)	oxidoreductase(PC00176)	Coxiella burnetii
COXBU|EnsemblGenome=CBU_0215|UniProtKB=Q83EU4	CBU_0215	Peptidase, C40 family;CBU_0215;;orthologs			Coxiella burnetii
COXBU|EnsemblGenome=CBU_0751|UniProtKB=Q83DI0	CBU_0751	UDP-N-acetylglucosamine 1-carboxyvinyltransferase;murA;PTN001843749;orthologs	UDP-N-ACETYLGLUCOSAMINE 1-CARBOXYVINYLTRANSFERASE (PTHR43783:SF1)	transferase(PC00220)	Coxiella burnetii
COXBU|EnsemblGenome=CBU_0641|UniProtKB=Q83DQ5	CBU_0641	Leucine dehydrogenase;CBU_0641;PTN001699012;orthologs	VALINE DEHYDROGENASE (PTHR42722:SF1)	dehydrogenase(PC00092)	Coxiella burnetii
COXBU|EnsemblGenome=CBU_1443|UniProtKB=Q83BR0	CBU_1443	NADH-quinone oxidoreductase subunit F;nuoF;PTN001717891;orthologs	NADH DEHYDROGENASE [UBIQUINONE] FLAVOPROTEIN 1, MITOCHONDRIAL (PTHR11780:SF10)	oxidoreductase(PC00176)	Coxiella burnetii
COXBU|EnsemblGenome=CBU_1580|UniProtKB=Q83BD1	CBU_1580	ATPase;CBU_1580;PTN001742019;orthologs	AFG1-LIKE ATPASE (PTHR12169:SF6)		Coxiella burnetii
COXBU|EnsemblGenome=CBU_1780|UniProtKB=Q83AU8	CBU_1780	Uncharacterized protein;CBU_1780;;orthologs			Coxiella burnetii
COXBU|EnsemblGenome=CBU_0396|UniProtKB=Q83EC9	CBU_0396	Isoleucine--tRNA ligase;ileS;PTN001734538;orthologs	ISOLEUCINE--TRNA LIGASE, MITOCHONDRIAL (PTHR42765:SF1)	aminoacyl-tRNA synthetase(PC00047)	Coxiella burnetii
COXBU|EnsemblGenome=CBU_1337|UniProtKB=Q83C00	CBU_1337	DNA polymerase III subunit alpha;dnaE;PTN002087658;orthologs	DNA POLYMERASE III SUBUNIT ALPHA (PTHR32294:SF0)	DNA-directed DNA polymerase(PC00018)	Coxiella burnetii
COXBU|EnsemblGenome=CBU_0830|UniProtKB=Q83DA8	CBU_0830	Perosamine synthetase;CBU_0830;PTN002015817;orthologs	DTDP-4-AMINO-4,6-DIDEOXYGALACTOSE TRANSAMINASE (PTHR30244:SF34)	transaminase(PC00216)	Coxiella burnetii
COXBU|EnsemblGenome=CBU_0977|UniProtKB=Q83CX4	CBU_0977	Methylcrotonyl-CoA carboxylase biotin-containing subunit;CBU_0977;PTN001821753;orthologs	METHYLCROTONOYL-COA CARBOXYLASE SUBUNIT ALPHA, MITOCHONDRIAL-RELATED (PTHR18866:SF33)	ligase(PC00142)	Coxiella burnetii
COXBU|EnsemblGenome=CBU_0482|UniProtKB=Q83E49	CBU_0482	Arginine-binding protein;CBU_0482;PTN002546123;orthologs	ABC TRANSPORTER ARGININE-BINDING PROTEIN 2-RELATED (PTHR35936:SF20)		Coxiella burnetii
COXBU|EnsemblGenome=CBU_2029|UniProtKB=Q83A79	CBU_2029	Hypothetical exported protein;CBU_2029;;orthologs			Coxiella burnetii
COXBU|EnsemblGenome=CBU_0294|UniProtKB=Q83EM3	CBU_0294	Phosphomannomutase;CBU_0294;PTN001860172;orthologs	PHOSPHOMANNOMUTASE/PHOSPHOGLUCOMUTASE (PTHR43771:SF2)	mutase(PC00160)	Coxiella burnetii
COXBU|EnsemblGenome=CBU_1553|UniProtKB=Q83BF6	CBU_1553	Vitamin B12-dependent ribonucleotide reductase;nrdA;PTN001696625;orthologs	RIBONUCLEOSIDE-DIPHOSPHATE REDUCTASE LARGE SUBUNIT (PTHR11573:SF6)	reductase(PC00198)	Coxiella burnetii
COXBU|EnsemblGenome=CBU_1422|UniProtKB=Q83BT0	CBU_1422	DNA repair protein RadA;radA;PTN002090962;orthologs	DNA REPAIR PROTEIN RADA-LIKE PROTEIN (PTHR32472:SF10)	DNA metabolism protein(PC00009)	Coxiella burnetii
COXBU|EnsemblGenome=CBU_0107|UniProtKB=Q83F44	CBU_0107	Methionine import ATP-binding protein MetN;metN;PTN001952725;orthologs	METHIONINE IMPORT ATP-BINDING PROTEIN METN (PTHR43166:SF5)	ATP-binding cassette (ABC) transporter(PC00003)	Coxiella burnetii
COXBU|EnsemblGenome=CBU_0560|UniProtKB=Q83DY0	CBU_0560	Hypothetical cytosolic protein;CBU_0560;;orthologs			Coxiella burnetii
COXBU|EnsemblGenome=CBU_1763|UniProtKB=Q83AW5	CBU_1763	Hypothetical ATPase;CBU_1763;PTN002117218;orthologs	AAA DOMAIN-CONTAINING PROTEIN (PTHR33295:SF18)		Coxiella burnetii
COXBU|EnsemblGenome=CBU_0112|UniProtKB=Q83F39	CBU_0112	L-threonine 3-dehydrogenase;tdh;PTN001707888;orthologs	L-THREONINE 3-DEHYDROGENASE (PTHR43401:SF2)	dehydrogenase(PC00092)	Coxiella burnetii
COXBU|EnsemblGenome=CBU_0672|UniProtKB=Q83DM7	CBU_0672	Uncharacterized protein;CBU_0672;PTN005172901;orthologs	FLAVIN MONONUCLEOTIDE HYDROLASE 1, CHLOROPLATIC (PTHR43611:SF3)	phosphatase(PC00181)	Coxiella burnetii
COXBU|EnsemblGenome=CBU_0324|UniProtKB=Q83EJ6	CBU_0324	Acyl-CoA synthetase;CBU_0324;;orthologs			Coxiella burnetii
COXBU|EnsemblGenome=CBU_1226|UniProtKB=Q83CA2	CBU_1226	Glutamate dehydrogenase;CBU_1226;PTN001699004;orthologs	NAD-SPECIFIC GLUTAMATE DEHYDROGENASE (PTHR43403:SF1)		Coxiella burnetii
COXBU|EnsemblGenome=CBU_1622|UniProtKB=Q83B91	CBU_1622	IcmB;icmB;;orthologs			Coxiella burnetii
COXBU|EnsemblGenome=CBU_2005|UniProtKB=H7C7E5	CBU_2005	Histidine kinase;rstB;PTN001976709;orthologs	SENSOR HISTIDINE KINASE ENVZ (PTHR44936:SF5)		Coxiella burnetii
COXBU|EnsemblGenome=CBU_1082|UniProtKB=Q820W3	CBU_1082	tRNA dimethylallyltransferase;miaA;PTN001670139;orthologs	TRNA DIMETHYLALLYLTRANSFERASE 9 (PTHR11088:SF60)	RNA processing factor(PC00147)	Coxiella burnetii
COXBU|EnsemblGenome=CBUA0001|UniProtKB=H7C7E2	CBUA0001	Helix-turn-helix domain containing protein;CBUA0001;;orthologs			Coxiella burnetii
COXBU|EnsemblGenome=CBU_0335|UniProtKB=Q83EI5	CBU_0335	Acid phosphatase;CBU_0335;PTN002040519;orthologs	ACID PHOSPHATASE-LIKE PROTEIN (PTHR31284:SF10)	phosphatase(PC00181)	Coxiella burnetii
COXBU|EnsemblGenome=CBUA0016|UniProtKB=P26688	CBUA0016	Protein CbhE;cbhE;;orthologs			Coxiella burnetii
COXBU|EnsemblGenome=CBU_0528|UniProtKB=Q83E09	CBU_0528	30S ribosomal protein S1;rpsA;PTN001643204;orthologs	30S RIBOSOMAL PROTEIN S1, CHLOROPLASTIC (PTHR10724:SF7)	ribosomal protein(PC00202)	Coxiella burnetii
COXBU|EnsemblGenome=CBU_0897|UniProtKB=Q83D47	CBU_0897	Amidophosphoribosyltransferase;purF;PTN001726940;orthologs	AMIDOPHOSPHORIBOSYLTRANSFERASE (PTHR11907:SF0)	transferase(PC00220)	Coxiella burnetii
COXBU|EnsemblGenome=CBU_1467|UniProtKB=Q83BN6	CBU_1467	Microcin-processing peptidase 2 (TldD);tldD;PTN002024590;orthologs	METALLOPROTEASE TLDD (PTHR30624:SF4)	protease(PC00190)	Coxiella burnetii
COXBU|EnsemblGenome=CBU_0844|UniProtKB=Q83D94	CBU_0844	UDP-N-acetylglucosamine 4-epimerase;CBU_0844;PTN001623334;orthologs	UDP-GLUCOSE 4-EPIMERASE/UDP-SULFOQUINOVOSE SYNTHASE (PTHR43574:SF86)	epimerase/racemase(PC00096)	Coxiella burnetii
COXBU|EnsemblGenome=CBU_0166|UniProtKB=Q83EZ1	CBU_0166	Condensation domain-containing protein;CBU_0166;;orthologs			Coxiella burnetii
COXBU|EnsemblGenome=CBU_0942|UniProtKB=Q83D05	CBU_0942	Hypothetical exported protein;CBU_0942;;orthologs			Coxiella burnetii
COXBU|EnsemblGenome=CBU_1882|UniProtKB=Q83AK3	CBU_1882	Glutamate-1-semialdehyde 2,1-aminomutase;hemL;PTN001736625;orthologs	GLUTAMATE-1-SEMIALDEHYDE 2,1-AMINOMUTASE 1, CHLOROPLASTIC-RELATED (PTHR43713:SF3)	mutase(PC00160)	Coxiella burnetii
COXBU|EnsemblGenome=CBU_0695|UniProtKB=H7C7F4	CBU_0695	Uncharacterized protein;CBU_0695;;orthologs			Coxiella burnetii
COXBU|EnsemblGenome=CBU_1874|UniProtKB=Q83AL1	CBU_1874	Glutamate--cysteine ligase;CBU_1874;;orthologs			Coxiella burnetii
COXBU|EnsemblGenome=CBUA0023|UniProtKB=Q83A05	CBUA0023	Uncharacterized protein;CBUA0023;;orthologs			Coxiella burnetii
COXBU|EnsemblGenome=CBU_1632|UniProtKB=Q83B81	CBU_1632	IcmO;icmO;PTN007823901;orthologs	TRBE PROTEIN (PTHR30121:SF10)		Coxiella burnetii
COXBU|EnsemblGenome=CBU_1138|UniProtKB=Q83CH7	CBU_1138	Enhanced entry protein;enhA.4;PTN002412846;orthologs	L,D-TRANSPEPTIDASE YCIB-RELATED (PTHR30582:SF2)	cysteine protease(PC00081)	Coxiella burnetii
COXBU|EnsemblGenome=CBU_1099|UniProtKB=Q83CL5	CBU_1099	Signal peptidase I;lepB-1;PTN001750434;orthologs	CHLOROPLAST PROCESSING PEPTIDASE (PTHR43390:SF1)	serine protease(PC00203)	Coxiella burnetii
COXBU|EnsemblGenome=CBU_1902|UniProtKB=Q83AI4	CBU_1902	Peptidase, M16 family;CBU_1902;PTN001724462;orthologs	PROTEIN YHJJ (PTHR43690:SF17)	metalloprotease(PC00153)	Coxiella burnetii
COXBU|EnsemblGenome=CBU_1352|UniProtKB=Q83BY5	CBU_1352	ATP-dependent zinc metalloprotease FtsH;ftsH;PTN001892406;orthologs	ATP-DEPENDENT ZINC METALLOPROTEASE YME1L1 (PTHR23076:SF97)	metalloprotease(PC00153)	Coxiella burnetii
COXBU|EnsemblGenome=CBU_0023|UniProtKB=Q83FB7	CBU_0023	Hypothetical cytosolic protein;CBU_0023;;orthologs			Coxiella burnetii
COXBU|EnsemblGenome=CBU_1250|UniProtKB=Q83C78	CBU_1250	Uncharacterized protein;CBU_1250;;orthologs			Coxiella burnetii
COXBU|EnsemblGenome=CBU_1372|UniProtKB=Q83BW5	CBU_1372	Hypothetical membrane associated protein;CBU_1372;;orthologs			Coxiella burnetii
COXBU|EnsemblGenome=CBU_1224|UniProtKB=Q83CA4	CBU_1224	RmuC family protein;CBU_1224;PTN002023006;orthologs	DNA RECOMBINATION PROTEIN RMUC (PTHR30563:SF0)	DNA metabolism protein(PC00009)	Coxiella burnetii
COXBU|EnsemblGenome=CBU_1091|UniProtKB=Q83CM3	CBU_1091	Ribonuclease R;vacB;PTN001916002;orthologs	DIS3-LIKE EXONUCLEASE 2 (PTHR23355:SF9)	exoribonuclease(PC00099)	Coxiella burnetii
COXBU|EnsemblGenome=CBU_0754|UniProtKB=Q83DH7	CBU_0754	Acriflavin resistance periplasmic protein;CBU_0754;PTN002020262;orthologs	BLL4320 PROTEIN (PTHR30469:SF11)		Coxiella burnetii
COXBU|EnsemblGenome=CBU_0493|UniProtKB=Q820X0	CBU_0493	3-oxoacyl-[acyl-carrier-protein] synthase 3;fabH;PTN001823144;orthologs	3-OXOACYL-[ACYL-CARRIER-PROTEIN] SYNTHASE III, CHLOROPLASTIC (PTHR43091:SF1)	acetyltransferase(PC00038)	Coxiella burnetii
COXBU|EnsemblGenome=CBU_1027|UniProtKB=Q83CS6	CBU_1027	ATPase;CBU_1027;PTN002013400;orthologs	TRBE PROTEIN (PTHR30121:SF10)		Coxiella burnetii
COXBU|EnsemblGenome=CBU_1357|UniProtKB=Q83BY0	CBU_1357	Cysteine desulfurase;csdB;PTN001698692;orthologs	CYSTEINE DESULFURASE 1, CHLOROPLASTIC (PTHR43586:SF8)	lyase(PC00144)	Coxiella burnetii
COXBU|EnsemblGenome=CBU_1176|UniProtKB=Q83CE4	CBU_1176	Deoxyribodipyrimidine photolyase;phrB;PTN001689241;orthologs	(6-4)-PHOTOLYASE, ISOFORM A (PTHR11455:SF9)	DNA photolyase(PC00014)	Coxiella burnetii
COXBU|EnsemblGenome=CBU_0450|UniProtKB=Q83E79	CBU_0450	Signal recognition particle protein;ffh;PTN001696059;orthologs	SIGNAL RECOGNITION PARTICLE 54 KDA PROTEIN, CHLOROPLASTIC (PTHR11564:SF7)	RNA metabolism protein(PC00031)	Coxiella burnetii
COXBU|EnsemblGenome=CBU_1460|UniProtKB=Q83BP3	CBU_1460	Uncharacterized protein;CBU_1460;;orthologs			Coxiella burnetii
COXBU|EnsemblGenome=CBU_1363|UniProtKB=Q83BX4	CBU_1363	Exodeoxyribonuclease I;CBU_1363;PTN002015692;orthologs	DNA POLYMERASE III SUBUNIT EPSILON (PTHR30231:SF41)	DNA metabolism protein(PC00009)	Coxiella burnetii
COXBU|EnsemblGenome=CBU_0685|UniProtKB=H7C7E4	CBU_0685	Uncharacterized protein;CBU_0685;;orthologs			Coxiella burnetii
COXBU|EnsemblGenome=CBU_1926|UniProtKB=Q83AH3	CBU_1926	Chromosome partitioning protein;parA;PTN001786512;orthologs	PARA FAMILY PROTEIN CT_582 (PTHR13696:SF52)	hydrolase(PC00121)	Coxiella burnetii
COXBU|EnsemblGenome=CBU_1280|UniProtKB=Q83C51	CBU_1280	Transcription elongation factor GreA;greA;PTN002019502;orthologs	TRANSCRIPTION ELONGATION FACTOR GREA (PTHR30437:SF4)		Coxiella burnetii
COXBU|EnsemblGenome=CBUA0039|UniProtKB=Q839Z7	CBUA0039	Plasmid replication initiation protein;CBUA0039;;orthologs			Coxiella burnetii
COXBU|EnsemblGenome=CBU_1659|UniProtKB=Q83B56	CBU_1659	O-antigen ligase;CBU_1659;PTN002205418;orthologs	SLR1515 PROTEIN (PTHR37422:SF13)		Coxiella burnetii
COXBU|EnsemblGenome=CBU_0580|UniProtKB=Q83DW2	CBU_0580	Uncharacterized protein;CBU_0580;PTN002055762;orthologs	CARBOHYDRATE DEACETYLASE (PTHR31609:SF1)		Coxiella burnetii
COXBU|EnsemblGenome=CBU_0022|UniProtKB=Q83FB8	CBU_0022	Hypothetical cytosolic protein;CBU_0022;;orthologs			Coxiella burnetii
COXBU|EnsemblGenome=CBU_1147|UniProtKB=Q820W2	CBU_1147	tRNA-specific 2-thiouridylase MnmA;mnmA;PTN001731730;orthologs	MITOCHONDRIAL TRNA-SPECIFIC 2-THIOURIDYLASE 1 (PTHR11933:SF5)	RNA methyltransferase(PC00033)	Coxiella burnetii
COXBU|EnsemblGenome=CBU_1538|UniProtKB=Q83BH0	CBU_1538	Carboxy-terminal processing protease;CBU_1538;PTN002078923;orthologs	CARBOXY-TERMINAL PROCESSING PROTEASE CTPA (PTHR32060:SF30)	serine protease(PC00203)	Coxiella burnetii
COXBU|EnsemblGenome=CBU_0039|UniProtKB=Q83FA6	CBU_0039	Oligopeptidase A;prlC;PTN001720568;orthologs	SACCHAROLYSIN (PTHR11804:SF84)	metalloprotease(PC00153)	Coxiella burnetii
COXBU|EnsemblGenome=CBU_1052|UniProtKB=Q83CQ6	CBU_1052	Alanine--tRNA ligase;alaS;PTN001717711;orthologs	ALANINE--TRNA LIGASE, CYTOPLASMIC (PTHR11777:SF9)	aminoacyl-tRNA synthetase(PC00047)	Coxiella burnetii
COXBU|EnsemblGenome=CBU_1095|UniProtKB=Q83CL9	CBU_1095	Hypothetical exported protein;CBU_1095;;orthologs			Coxiella burnetii
COXBU|EnsemblGenome=CBUA0025|UniProtKB=Q83A04	CBUA0025	Uncharacterized protein;CBUA0025;;orthologs			Coxiella burnetii
COXBU|EnsemblGenome=CBU_1388|UniProtKB=Q83BV1	CBU_1388	Methionine aminopeptidase;map;PTN001650784;orthologs	METHIONINE AMINOPEPTIDASE 1D, MITOCHONDRIAL (PTHR43330:SF8)	metalloprotease(PC00153)	Coxiella burnetii
COXBU|EnsemblGenome=CBU_0895|UniProtKB=Q83D49	CBU_0895	Cell division related protein;dedD;PTN002214733;orthologs	CELL DIVISION PROTEIN DEDD (PTHR38687:SF1)		Coxiella burnetii
COXBU|EnsemblGenome=CBU_1362|UniProtKB=Q83BX5	CBU_1362	Cobalt-zinc-cadmium resistance protein;czcD.2;PTN001695908;orthologs	MITOCHONDRIAL METAL TRANSPORTER 1-RELATED (PTHR43840:SF15)	transporter(PC00227)	Coxiella burnetii
COXBU|EnsemblGenome=CBU_0975|UniProtKB=Q83CX6	CBU_0975	Methylcrotonyl-CoA carboxylase carboxyl transferase subunit;CBU_0975;PTN001873159;orthologs	METHYLCROTONOYL-COA CARBOXYLASE BETA CHAIN, MITOCHONDRIAL (PTHR22855:SF13)	ligase(PC00142)	Coxiella burnetii
COXBU|EnsemblGenome=CBU_0349|UniProtKB=Q83EH2	CBU_0349	Phosphoglycolate phosphatase;gph;PTN001822794;orthologs	PHOSPHATASE, PUTATIVE (AFU_ORTHOLOGUE AFUA_7G00760)-RELATED (PTHR43434:SF1)	phosphatase(PC00181)	Coxiella burnetii
COXBU|EnsemblGenome=CBU_0588|UniProtKB=Q83DV4	CBU_0588	Quinolinate synthase;nadA;PTN002023231;orthologs	QUINOLINATE SYNTHASE, CHLOROPLASTIC (PTHR30573:SF0)	transferase(PC00220)	Coxiella burnetii
COXBU|EnsemblGenome=CBU_1475|UniProtKB=Q83BM8	CBU_1475	Aspartyl/glutamyl-tRNA(Asn/Gln) amidotransferase subunit B;gatB;PTN001704207;orthologs	GLUTAMYL-TRNA(GLN) AMIDOTRANSFERASE SUBUNIT B, MITOCHONDRIAL (PTHR11659:SF0)	ligase(PC00142)	Coxiella burnetii
COXBU|EnsemblGenome=CBU_0562|UniProtKB=Q83DX9	CBU_0562	Hypothetical ATPase;CBU_0562;PTN002117202;orthologs	AAA DOMAIN-CONTAINING PROTEIN (PTHR33295:SF8)		Coxiella burnetii
COXBU|EnsemblGenome=CBU_0252|UniProtKB=Q83ER2	CBU_0252	30S ribosomal protein S8;rpsH;PTN001716324;orthologs	37S RIBOSOMAL PROTEIN S8, MITOCHONDRIAL (PTHR11758:SF4)	ribosomal protein(PC00202)	Coxiella burnetii
COXBU|EnsemblGenome=CBU_0631|UniProtKB=Q83DR5	CBU_0631	Phosphoribosylformylglycinamidine synthase;purL;PTN001601953;orthologs	PHOSPHORIBOSYLFORMYLGLYCINAMIDINE SYNTHASE (PTHR10099:SF1)		Coxiella burnetii
COXBU|EnsemblGenome=CBU_1061|UniProtKB=Q83CP8	CBU_1061	Segregation and condensation protein A;scpA;PTN002143853;orthologs	SEGREGATION AND CONDENSATION PROTEIN A (PTHR33969:SF2)	centromere DNA-binding protein(PC00071)	Coxiella burnetii
COXBU|EnsemblGenome=CBU_1633|UniProtKB=Q83B80	CBU_1633	IcmP;icmP;;orthologs			Coxiella burnetii
COXBU|EnsemblGenome=CBU_1152|UniProtKB=Q83CG5	CBU_1152	Anthranilate synthase component I;trpE;PTN002599708;orthologs	ANTHRANILATE SYNTHASE COMPONENT 1 (PTHR11236:SF48)		Coxiella burnetii
COXBU|EnsemblGenome=CBU_0858|UniProtKB=Q83D82	CBU_0858	Glutamine-dependent NAD(+) synthetase;nadE;PTN001894571;orthologs	GLUTAMINE-DEPENDENT NAD(+) SYNTHETASE (PTHR23090:SF9)	ligase(PC00142)	Coxiella burnetii
COXBU|EnsemblGenome=CBU_0425|UniProtKB=Q83EA1	CBU_0425	Uncharacterized protein;CBU_0425;;orthologs			Coxiella burnetii
COXBU|EnsemblGenome=CBU_2075|UniProtKB=Q83A36	CBU_2075	3-dehydroquinate dehydratase;aroD;PTN001843550;orthologs	3-DEHYDROQUINATE DEHYDRATASE (PTHR43699:SF1)	dehydratase(PC00091)	Coxiella burnetii
COXBU|EnsemblGenome=CBU_1978|UniProtKB=Q83AC6	CBU_1978	LPS-assembly protein LptD;lptD;PTN002014931;orthologs	LPS-ASSEMBLY PROTEIN LPTD (PTHR30189:SF1)		Coxiella burnetii
COXBU|EnsemblGenome=CBU_0620|UniProtKB=Q83DS5	CBU_0620	Lipid-A-disaccharide synthase;lpxB;PTN002018521;orthologs	LIPID-A-DISACCHARIDE SYNTHASE, MITOCHONDRIAL-RELATED (PTHR30372:SF4)	transferase(PC00220)	Coxiella burnetii
COXBU|EnsemblGenome=CBU_0952|UniProtKB=Q83CZ8	CBU_0952	Uncharacterized protein CBU_0952;CBU_0952;;orthologs			Coxiella burnetii
COXBU|EnsemblGenome=CBUA0015|UniProtKB=B5U8Q2	CBUA0015	Uncharacterized protein;CBUA0015;;orthologs			Coxiella burnetii
COXBU|EnsemblGenome=CBU_0286|UniProtKB=Q83EM9	CBU_0286	Poly(A) polymerase I;pcnB;PTN001788298;orthologs	POLYNUCLEOTIDE ADENYLYLTRANSFERASE FAMILY PROTEIN (PTHR43051:SF1)	mRNA polyadenylation factor(PC00146)	Coxiella burnetii
COXBU|EnsemblGenome=CBU_1550|UniProtKB=Q83BF9	CBU_1550	Phosphoenolpyruvate--protein phosphotransferase;ptsP;PTN001879009;orthologs	PHOSPHOENOLPYRUVATE-DEPENDENT PHOSPHOTRANSFERASE SYSTEM (PTHR46244:SF1)	protein modifying enzyme(PC00260)	Coxiella burnetii
COXBU|EnsemblGenome=CBU_1233|UniProtKB=Q83C95	CBU_1233	5'-nucleotidase;CBU_1233;PTN002044898;orthologs	5'-NUCLEOTIDASE (PTHR31367:SF5)		Coxiella burnetii
COXBU|EnsemblGenome=CBU_1733|UniProtKB=Q83AZ3	CBU_1733	Hypothetical membrane spanning protein;CBU_1733;;orthologs			Coxiella burnetii
COXBU|EnsemblGenome=CBU_1223|UniProtKB=Q83CA5	CBU_1223	2-dehydro-3-deoxygluconokinase;kdgK;PTN001634068;orthologs	2-DEHYDRO-3-DEOXYGLUCONOKINASE (PTHR43085:SF15)	carbohydrate kinase(PC00065)	Coxiella burnetii
COXBU|EnsemblGenome=CBU_0388|UniProtKB=Q83ED7	CBU_0388	Uncharacterized protein;CBU_0388;;orthologs			Coxiella burnetii
COXBU|EnsemblGenome=CBU_1451|UniProtKB=Q83BQ2	CBU_1451	Peptidyl-prolyl cis-trans isomerase;CBU_1451;PTN001639678;orthologs	PERIPLASMIC CHAPERONE PPID (PTHR47529:SF1)	chaperone(PC00072)	Coxiella burnetii
COXBU|EnsemblGenome=CBU_1704|UniProtKB=Q83B16	CBU_1704	Ribonuclease T;rnt;PTN002015669;orthologs	RIBONUCLEASE T (PTHR30231:SF2)	DNA metabolism protein(PC00009)	Coxiella burnetii
COXBU|EnsemblGenome=CBU_0543|UniProtKB=Q83DZ5	CBU_0543	Hypothetical membrane spanning protein;CBU_0543;;orthologs			Coxiella burnetii
COXBU|EnsemblGenome=CBU_0526|UniProtKB=Q83E11	CBU_0526	3-phosphoshikimate 1-carboxyvinyltransferase;aroA;PTN001843713;orthologs	PENTAFUNCTIONAL AROM POLYPEPTIDE (PTHR21090:SF5)	transferase(PC00220)	Coxiella burnetii
COXBU|EnsemblGenome=CBU_0150|UniProtKB=Q83F03	CBU_0150	Cell division protein ZapD;zapD;PTN002218012;orthologs	CELL DIVISION PROTEIN ZAPD (PTHR39455:SF1)		Coxiella burnetii
COXBU|EnsemblGenome=CBU_0971|UniProtKB=Q83CY0	CBU_0971	Dihydroorotate dehydrogenase (quinone);pyrD;PTN001732665;orthologs	DIHYDROOROTATE DEHYDROGENASE (QUINONE), MITOCHONDRIAL (PTHR48109:SF4)	dehydrogenase(PC00092)	Coxiella burnetii
COXBU|EnsemblGenome=CBU_0875|UniProtKB=Q83D66	CBU_0875	Aspartate-semialdehyde dehydrogenase;asd;PTN001607582;orthologs	ASPARTATE-SEMIALDEHYDE DEHYDROGENASE (PTHR46278:SF2)	dehydrogenase(PC00092)	Coxiella burnetii
COXBU|EnsemblGenome=CBU_1430|UniProtKB=Q4AAX7	CBU_1430	tRNA pseudouridine synthase B;truB;PTN001788720;orthologs	TRNA PSEUDOURIDINE SYNTHASE 1-RELATED (PTHR13767:SF2)	isomerase(PC00135)	Coxiella burnetii
COXBU|EnsemblGenome=CBU_1814|UniProtKB=Q83AR6	CBU_1814	Outer membrane protein;CBU_1814;;orthologs			Coxiella burnetii
COXBU|EnsemblGenome=CBU_1766|UniProtKB=Q83AW2	CBU_1766	Ferrous iron transport protein B;feoB;PTN001702786;orthologs	FE(2+) TRANSPORTER FEOB (PTHR43185:SF1)	transfer/carrier protein(PC00219)	Coxiella burnetii
COXBU|EnsemblGenome=CBU_0473|UniProtKB=Q83E58	CBU_0473	Bacterial DNA-binding protein;CBU_0473;PTN002110752;orthologs	HISTONE-LIKE PROTEIN (PTHR33175:SF13)	DNA metabolism protein(PC00009)	Coxiella burnetii
COXBU|EnsemblGenome=CBU_0578|UniProtKB=Q83DW4	CBU_0578	Polyprenyl-phosphate beta-D-glucosyltransferase;CBU_0578;PTN001653609;orthologs	PROPHAGE BACTOPRENOL GLUCOSYL TRANSFERASE HOMOLOG (PTHR48090:SF8)	transferase(PC00220)	Coxiella burnetii
COXBU|EnsemblGenome=CBU_1630|UniProtKB=Q83B83	CBU_1630	IcmL;icmL.2;;orthologs			Coxiella burnetii
COXBU|EnsemblGenome=CBU_1004|UniProtKB=Q83CU8	CBU_1004	Malonyl-[acyl-carrier protein] O-methyltransferase 2;bioC2;PTN004403391;orthologs	ARGININE-HYDROXYLASE NDUFAF5, MITOCHONDRIAL (PTHR13090:SF1)		Coxiella burnetii
COXBU|EnsemblGenome=CBU_1311|UniProtKB=Q83C24	CBU_1311	Hypothetical cytosolic protein;CBU_1311;;orthologs			Coxiella burnetii
COXBU|EnsemblGenome=CBU_1676|UniProtKB=Q83B42	CBU_1676	Hypothetical cytosolic protein;CBU_1676;;orthologs			Coxiella burnetii
COXBU|EnsemblGenome=CBU_0431|UniProtKB=Q83E96	CBU_0431	Aminomethyltransferase family protein;CBU_0431;PTN001861400;orthologs	TRANSFERASE CAF17, MITOCHONDRIAL-RELATED (PTHR22602:SF0)		Coxiella burnetii
COXBU|EnsemblGenome=CBU_1196|UniProtKB=Q83CD0	CBU_1196	ATP-dependent clp protease ATP-binding subunit;clpA;PTN001701950;orthologs	ATP-DEPENDENT CLP PROTEASE ATP-BINDING SUBUNIT CLPA (PTHR11638:SF111)	protease(PC00190)	Coxiella burnetii
COXBU|EnsemblGenome=CBU_0715|UniProtKB=Q81ZT6	CBU_0724	Transposase;CBU_0715;PTN001658256;orthologs	TRANSPOSASE INSI FOR INSERTION SEQUENCE ELEMENT IS30A-RELATED (PTHR10948:SF23)	viral or transposable element protein(PC00237)	Coxiella burnetii
COXBU|EnsemblGenome=CBU_1735|UniProtKB=Q83AZ1	CBU_1735	Hypothetical exported protein;CBU_1735;;orthologs			Coxiella burnetii
COXBU|EnsemblGenome=CBU_1817|UniProtKB=Q83AR3	CBU_1817	Lysyl-tRNA synthetase;CBU_1817;PTN001860587;orthologs	ELONGATION FACTOR P--(R)-BETA-LYSINE LIGASE (PTHR42918:SF6)	aminoacyl-tRNA synthetase(PC00047)	Coxiella burnetii
COXBU|EnsemblGenome=CBU_1998|UniProtKB=Q83AA7	CBU_1998	DNA processing protein;CBU_1998;PTN002078386;orthologs	PROTEIN SMF (PTHR43022:SF1)		Coxiella burnetii
COXBU|EnsemblGenome=CBU_0545|UniProtKB=Q83DZ3	CBU_0545	LemA;lemA;PTN002157878;orthologs	MEMBRANE PROTEIN-RELATED (PTHR34478:SF2)		Coxiella burnetii
COXBU|EnsemblGenome=CBU_0632|UniProtKB=Q83DR4	CBU_0632	Uncharacterized protein;CBU_0632;;orthologs			Coxiella burnetii
COXBU|EnsemblGenome=CBU_0918|UniProtKB=Q83D27	CBU_0918	Uncharacterized protein;CBU_0918;;orthologs			Coxiella burnetii
COXBU|EnsemblGenome=CBU_1699|UniProtKB=Q83B20	CBU_1699	Uncharacterized protein;CBU_1699;;orthologs			Coxiella burnetii
COXBU|EnsemblGenome=CBU_2052|UniProtKB=Q83A58	CBU_2052	Uncharacterized protein;CBU_2052;;orthologs			Coxiella burnetii
COXBU|EnsemblGenome=CBU_0062|UniProtKB=Q83F86	CBU_0062	DnaJ domain protein;CBU_0062;PTN008605043;orthologs	CO-CHAPERONE PROTEIN DJLA (PTHR24074:SF56)	chaperone(PC00072)	Coxiella burnetii
COXBU|EnsemblGenome=CBU_0077|UniProtKB=Q83F71	CBU_0077	Hypothetical membrane spanning protein;CBU_0077;;orthologs			Coxiella burnetii
COXBU|EnsemblGenome=CBU_1487|UniProtKB=Q83BL7	CBU_1487	Cysteine--tRNA ligase;cysS;PTN001654953;orthologs	CYSTEINE--TRNA LIGASE, CYTOPLASMIC (PTHR10890:SF3)	aminoacyl-tRNA synthetase(PC00047)	Coxiella burnetii
COXBU|EnsemblGenome=CBU_1736|UniProtKB=Q83AZ0	CBU_1736	Phosphoribosylformylglycinamidine cyclo-ligase;purM;PTN001630960;orthologs	TRIFUNCTIONAL PURINE BIOSYNTHETIC PROTEIN ADENOSINE-3 (PTHR10520:SF12)		Coxiella burnetii
COXBU|EnsemblGenome=CBU_0006|UniProtKB=Q45968	CBU_0040,CBU_0006	Transposase for insertion sequence element IS1111A;CBU_1987.2;PTN002097724;orthologs	TRANSPOSASE FOR INSERTION SEQUENCE ELEMENT IS1111A (PTHR33055:SF3)	viral or transposable element protein(PC00237)	Coxiella burnetii
COXBU|EnsemblGenome=CBU_0295|UniProtKB=Q83EM2	CBU_0295	Uncharacterized protein;CBU_0295;PTN008512462;orthologs	ERAD-ASSOCIATED E3 UBIQUITIN-PROTEIN LIGASE COMPONENT HRD3 (PTHR11102:SF160)		Coxiella burnetii
COXBU|EnsemblGenome=CBU_0430|UniProtKB=Q83E97	CBU_0430	Lysine--tRNA ligase;lysS;PTN001860698;orthologs	LYSINE--TRNA LIGASE, CHLOROPLASTIC/MITOCHONDRIAL (PTHR42918:SF15)	aminoacyl-tRNA synthetase(PC00047)	Coxiella burnetii
COXBU|EnsemblGenome=CBU_0333|UniProtKB=Q83EI7	CBU_0333	Thiazole synthase;thiG;PTN002152344;orthologs	THIAZOLE SYNTHASE (PTHR34266:SF2)		Coxiella burnetii
COXBU|EnsemblGenome=CBU_0789|UniProtKB=Q83DE9	CBU_0789	Histidine kinase;CBU_0789;PTN001976845;orthologs	PHOSPHOTRANSFERASE RCSD (PTHR43047:SF72)	histidine kinase receptor of two-component system(PC00265)	Coxiella burnetii
COXBU|EnsemblGenome=CBU_1371|UniProtKB=Q83BW6	CBU_1371	t(6)A37 threonylcarbamoyladenosine biosynthesis protein TsaB;CBU_1371;PTN001713531;orthologs	TRNA THREONYLCARBAMOYLADENOSINE BIOSYNTHESIS PROTEIN TSAB (PTHR11735:SF11)	RNA processing factor(PC00147)	Coxiella burnetii
COXBU|EnsemblGenome=CBU_1685|UniProtKB=Q83B33	CBU_1685	Uncharacterized protein;CBU_1685;;orthologs			Coxiella burnetii
COXBU|EnsemblGenome=CBU_1862|UniProtKB=Q83AM1	CBU_1862	EF-P post-translational modification enzyme B;CBU_1862;PTN002022102;orthologs	L-LYSINE 2,3-AMINOMUTASE (PTHR30538:SF1)	mutase(PC00160)	Coxiella burnetii
COXBU|EnsemblGenome=CBU_0803|UniProtKB=Q83DD5	CBU_0803	Acriflavin resistance periplasmic protein;CBU_0803;PTN002020261;orthologs	BLL4320 PROTEIN (PTHR30469:SF11)		Coxiella burnetii
COXBU|EnsemblGenome=CBU_1228|UniProtKB=Q83CA0	CBU_1228	Sensor protein QseC;qseC;PTN001976791;orthologs	SENSOR PROTEIN QSEC (PTHR45436:SF14)	histidine kinase receptor of two-component system(PC00265)	Coxiella burnetii
COXBU|EnsemblGenome=CBU_0518|UniProtKB=Q83E18	CBU_0518	UvrABC system protein B;uvrB;PTN001932425;orthologs	UVRABC SYSTEM PROTEIN B (PTHR24029:SF0)	exodeoxyribonuclease(PC00098)	Coxiella burnetii
COXBU|EnsemblGenome=CBU_1997|UniProtKB=Q83AA8	CBU_1997	Methionyl-tRNA formyltransferase;fmt;PTN001673217;orthologs	METHIONYL-TRNA FORMYLTRANSFERASE, MITOCHONDRIAL (PTHR11138:SF5)	RNA processing factor(PC00147)	Coxiella burnetii
COXBU|EnsemblGenome=CBU_0671|UniProtKB=Q820B3	CBU_0671	Mannose-1-phosphate guanylyltransferase;rfbA;PTN001754812;orthologs	MANNOSE-1-PHOSPHATE GUANYLYLTRANSFERASE (PTHR46390:SF1)	transferase(PC00220)	Coxiella burnetii
COXBU|EnsemblGenome=CBU_0819|UniProtKB=Q83DB9	CBU_0819	Glutathione S-transferase;CBU_0819;PTN001681124;orthologs	GLUTATHIONE S-TRANSFERASE RHO (PTHR43900:SF3)	transferase(PC00220)	Coxiella burnetii
COXBU|EnsemblGenome=CBU_0576|UniProtKB=Q83DW6	CBU_0576	Enoyl-CoA hydratase;yfcX;PTN001911966;orthologs	3-HYDROXYACYL-COA DEHYDROGENASE FAMILY PROTEIN (PTHR48075:SF5)	dehydrogenase(PC00092)	Coxiella burnetii
COXBU|EnsemblGenome=CBU_1112|UniProtKB=Q83CK3	CBU_1112	GIY-YIG domain-containing protein;CBU_1112;PTN002157840;orthologs	UPF0213 PROTEIN YHBQ (PTHR34477:SF1)		Coxiella burnetii
COXBU|EnsemblGenome=CBU_1479|UniProtKB=Q83BM4	CBU_1479	Uncharacterized protein;CBU_1479;;orthologs			Coxiella burnetii
COXBU|EnsemblGenome=CBU_0147|UniProtKB=Q83F06	CBU_0147	Protein translocase subunit SecA;secA;PTN002023997;orthologs	SI:DKEY-187J14.7-RELATED (PTHR30612:SF0)	transporter(PC00227)	Coxiella burnetii
